# Supplementary material for: Eye-tracking control of an adjustable electric bed: construction and validation by immobile patients with multiple sclerosis
Source: J Neuroeng Rehabil. 2023 Jun 9;20:75. doi: 10.1186/s12984-023-01193-w (PMC10251586; doi:10.1186/s12984-023-01193-w)
Supplement: Supplementary file 2 — Additional file 2. LOG of patients and controls. Complete event log with described parameters evaluated during tests. [file 12984_2023_1193_MOESM2_ESM.txt]

*******************************************************************
LOG Legend

In the LOG are written anonymous mark of the volunteers ---(P1-17, C1-26)---
and the number of the ---Test (1,2,3)---.

Test is written in a follow format:

day month year time - sequence
-----
Legend:
a) Task time*
b) Number of steps (for Total time)
c) Time of leg rest activation
d) Time of headrest activation
e) Time of initialization
f) Total time
*******************************************************************


-----P1-----Test 1------
10. 05. 2021 10:28:42:018 - Begin of the test
10. 05. 2021 10:28:42:056 - Standby mode deactivation
10. 05. 2021 10:28:45:529 - Selection mode activation
10. 05. 2021 10:28:47:554 - Leg rest segment
10. 05. 2021 10:28:48:230 - Leg rest segment
10. 05. 2021 10:28:49:176 - Activation of raise of the leg rest segment
10. 05. 2021 10:28:50:260 - Start raise the leg rest segment
10. 05. 2021 10:28:53:462 - Finish raise the leg rest segment
10. 05. 2021 10:28:55:955 - Both headrest and leg rest segment
10. 05. 2021 10:28:56:523 - Headrest segment
10. 05. 2021 10:28:57:826 - Activation of raise of the headrest segment
10. 05. 2021 10:28:59:884 - Start raise the headrest segment
10. 05. 2021 10:29:01:884 - Finish raise the headrest segment
10. 05. 2021 10:29:04:100 - Both headrest and leg rest segment
10. 05. 2021 10:29:04:781 - Leg rest segment
10. 05. 2021 10:29:13:190 - Leg rest segment
10. 05. 2021 10:29:14:943 - Activation of raise of the leg rest segment
10. 05. 2021 10:29:15:890 - Start raise the leg rest segment
10. 05. 2021 10:29:15:917 - Finish raise the leg rest segment
10. 05. 2021 10:29:16:654 - Activation of lower the leg rest segment
10. 05. 2021 10:29:17:979 - Start of lower the leg rest segment
10. 05. 2021 10:29:22:901 - Finish of lower the leg rest segment
10. 05. 2021 10:29:24:872 - Both headrest and leg rest segment
10. 05. 2021 10:29:26:297 - Headrest segment
10. 05. 2021 10:29:26:823 - Headrest segment
10. 05. 2021 10:29:27:725 - Activation of lower the headrest segment
10. 05. 2021 10:29:30:120 - Start of lower the headrest segment
10. 05. 2021 10:29:36:434 - Finish of lower the headrest segment
10. 05. 2021 10:29:43:065 - Return to the Standby mode
10. 05. 2021 10:29:43:720 - Test completed
----------------------------------------------------------
a) 0:00:45,2362423
b) 27
c) 0:00:08,151788
d) 0:00:08,3136748
e) 0:00:03,5103021
f) 0:01:01,7017051
-----------Legenda-----------
a) Task time*
b) Number of steps (for Total time)
c) Time of leg rest activation
d) Time of headrest activation
e) Èas inicializace
f) Total time


-----P1-----Test 2------
10. 05. 2021 10:30:56:658 - Begin of the test
10. 05. 2021 10:30:58:132 - Standby mode deactivation
10. 05. 2021 10:31:03:337 - Selection mode activation
10. 05. 2021 10:31:06:732 - Leg rest segment
10. 05. 2021 10:31:06:988 - Leg rest segment
10. 05. 2021 10:31:07:529 - Leg rest segment
10. 05. 2021 10:31:08:522 - Activation of raise of the leg rest segment
10. 05. 2021 10:31:09:604 - Start raise the leg rest segment
10. 05. 2021 10:31:13:479 - Finish raise the leg rest segment
10. 05. 2021 10:31:15:179 - Both headrest and leg rest segment
10. 05. 2021 10:31:15:807 - Headrest segment
10. 05. 2021 10:31:17:472 - Activation of raise of the headrest segment
10. 05. 2021 10:31:19:728 - Start raise the headrest segment
10. 05. 2021 10:31:21:777 - Finish raise the headrest segment
10. 05. 2021 10:31:23:709 - Both headrest and leg rest segment
10. 05. 2021 10:31:24:474 - Leg rest segment
10. 05. 2021 10:31:26:895 - Activation of lower the leg rest segment
10. 05. 2021 10:31:28:294 - Start of lower the leg rest segment
10. 05. 2021 10:31:31:463 - Finish of lower the leg rest segment
10. 05. 2021 10:31:32:742 - Both headrest and leg rest segment
10. 05. 2021 10:31:32:968 - Both headrest and leg rest segment
10. 05. 2021 10:31:34:391 - Headrest segment
10. 05. 2021 10:31:35:848 - Activation of lower the headrest segment
10. 05. 2021 10:31:37:839 - Start of lower the headrest segment
10. 05. 2021 10:31:40:618 - Finish of lower the headrest segment
10. 05. 2021 10:31:45:620 - Return to the Standby mode
10. 05. 2021 10:31:46:161 - Test completed
----------------------------------------------------------
a) 0:00:37,6298966
b) 24
c) 0:00:07,0446982
d) 0:00:04,8279585
e) 0:00:06,6794404
f) 0:00:49,5025533
-----------Legenda-----------
a) Task time*
b) Number of steps (for Total time)
c) Time of leg rest activation
d) Time of headrest activation
e) Èas inicializace
f) Total time


-----P1-----Test 3------
10. 05. 2021 10:33:55:609 - Begin of the test
10. 05. 2021 10:33:57:228 - Standby mode deactivation
10. 05. 2021 10:34:02:276 - Selection mode activation
10. 05. 2021 10:34:04:087 - Leg rest segment
10. 05. 2021 10:34:04:959 - Leg rest segment
10. 05. 2021 10:34:05:811 - Activation of raise of the leg rest segment
10. 05. 2021 10:34:07:026 - Start raise the leg rest segment
10. 05. 2021 10:34:11:456 - Finish raise the leg rest segment
10. 05. 2021 10:34:12:890 - Both headrest and leg rest segment
10. 05. 2021 10:34:13:415 - Headrest segment
10. 05. 2021 10:34:13:638 - Headrest segment
10. 05. 2021 10:34:14:362 - Activation of raise of the headrest segment
10. 05. 2021 10:34:16:655 - Start raise the headrest segment
10. 05. 2021 10:34:18:683 - Finish raise the headrest segment
10. 05. 2021 10:34:21:495 - Both headrest and leg rest segment
10. 05. 2021 10:34:22:549 - Leg rest segment
10. 05. 2021 10:34:23:239 - Leg rest segment
10. 05. 2021 10:34:24:860 - Activation of lower the leg rest segment
10. 05. 2021 10:34:25:828 - Start of lower the leg rest segment
10. 05. 2021 10:34:28:870 - Finish of lower the leg rest segment
10. 05. 2021 10:34:29:989 - Both headrest and leg rest segment
10. 05. 2021 10:34:30:630 - Headrest segment
10. 05. 2021 10:34:33:484 - Both headrest and leg rest segment
10. 05. 2021 10:34:38:718 - Headrest segment
10. 05. 2021 10:34:39:129 - Headrest segment
10. 05. 2021 10:34:39:890 - Headrest segment
10. 05. 2021 10:34:47:088 - Activation of lower the headrest segment
10. 05. 2021 10:34:57:438 - Activation of lower the headrest segment
10. 05. 2021 10:34:59:922 - Start of lower the headrest segment
10. 05. 2021 10:35:02:779 - Finish of lower the headrest segment
10. 05. 2021 10:35:05:783 - Return to the Standby mode
10. 05. 2021 10:35:06:473 - Test completed
----------------------------------------------------------
a) 0:00:58,5043999
b) 29
c) 0:00:07,4727361
d) 0:00:04,8862869
e) 0:00:06,6663234
f) 0:01:10,8634229
-----------Legenda-----------
a) Task time*
b) Number of steps (for Total time)
c) Time of leg rest activation
d) Time of headrest activation
e) Èas inicializace
f) Total time


-----P2-----Test 1------
04. 05. 2021 12:41:25:953 - Begin of the test
04. 05. 2021 12:41:28:515 - Standby mode deactivation
04. 05. 2021 12:41:30:883 - Standby mode deactivation
04. 05. 2021 12:41:34:028 - Standby mode deactivation
04. 05. 2021 12:41:34:761 - Selection mode activation
04. 05. 2021 12:41:40:241 - Leg rest segment
04. 05. 2021 12:41:41:517 - Leg rest segment
04. 05. 2021 12:41:51:548 - Activation of raise of the leg rest segment
04. 05. 2021 12:41:53:885 - Start raise the leg rest segment
04. 05. 2021 12:41:58:456 - Finish raise the leg rest segment
04. 05. 2021 12:42:01:776 - Both headrest and leg rest segment
04. 05. 2021 12:42:03:799 - Headrest segment
04. 05. 2021 12:42:05:184 - Headrest segment
04. 05. 2021 12:42:06:835 - Activation of raise of the headrest segment
04. 05. 2021 12:42:07:934 - Start raise the headrest segment
04. 05. 2021 12:42:12:187 - Finish raise the headrest segment
04. 05. 2021 12:42:15:696 - Both headrest and leg rest segment
04. 05. 2021 12:42:17:271 - Leg rest segment
04. 05. 2021 12:42:20:426 - Activation of lower the leg rest segment
04. 05. 2021 12:42:23:677 - Activation of lower the leg rest segment
04. 05. 2021 12:42:27:096 - Activation of lower the leg rest segment
04. 05. 2021 12:42:29:740 - Activation of lower the leg rest segment
04. 05. 2021 12:42:32:282 - Activation of lower the leg rest segment
04. 05. 2021 12:42:34:556 - Start of lower the leg rest segment
04. 05. 2021 12:42:39:640 - Finish of lower the leg rest segment
04. 05. 2021 12:42:44:422 - Leg rest segment
04. 05. 2021 12:42:45:006 - Leg rest segment
04. 05. 2021 12:42:45:648 - Leg rest segment
04. 05. 2021 12:42:47:841 - Both headrest and leg rest segment
04. 05. 2021 12:42:49:549 - Headrest segment
04. 05. 2021 12:42:49:940 - Headrest segment
04. 05. 2021 12:42:50:719 - Activation of raise of the headrest segment
04. 05. 2021 12:42:53:252 - Start raise the headrest segment
04. 05. 2021 12:42:55:665 - Finish raise the headrest segment
04. 05. 2021 12:42:57:384 - Activation of lower the headrest segment
04. 05. 2021 12:42:58:588 - Start of lower the headrest segment
04. 05. 2021 12:43:00:948 - Finish of lower the headrest segment
04. 05. 2021 12:43:10:059 - Return to the Standby mode
04. 05. 2021 12:43:12:007 - Test completed
----------------------------------------------------------
a) 0:01:27,3733789
b) 36
c) 0:00:09,6541349
d) 0:00:09,0258248
e) 0:00:08,8079905
f) 0:01:46,0533386
-----------Legenda-----------
a) Task time*
b) Number of steps (for Total time)
c) Time of leg rest activation
d) Time of headrest activation
e) Èas inicializace
f) Total time

-----P2-----Test 2------
04. 05. 2021 12:43:22:320 - Begin of the test
04. 05. 2021 12:43:25:312 - Standby mode deactivation
04. 05. 2021 12:43:30:902 - Standby mode deactivation
04. 05. 2021 12:43:34:463 - Selection mode activation
04. 05. 2021 12:43:34:848 - Aktivace oboje nahoru
04. 05. 2021 12:43:35:978 - Start oboje nahoru
04. 05. 2021 12:43:38:714 - Konec oboje nahoru
04. 05. 2021 12:43:43:597 - Leg rest segment
04. 05. 2021 12:43:44:342 - Leg rest segment
04. 05. 2021 12:43:45:992 - Activation of raise of the leg rest segment
04. 05. 2021 12:43:47:971 - Start raise the leg rest segment
04. 05. 2021 12:43:50:891 - Finish raise the leg rest segment
04. 05. 2021 12:43:51:316 - Activation of raise of the leg rest segment
04. 05. 2021 12:43:53:748 - Both headrest and leg rest segment
04. 05. 2021 12:43:54:044 - Both headrest and leg rest segment
04. 05. 2021 12:43:54:917 - Headrest segment
04. 05. 2021 12:43:59:286 - Activation of raise of the headrest segment
04. 05. 2021 12:44:00:334 - Start raise the headrest segment
04. 05. 2021 12:44:02:279 - Finish raise the headrest segment
04. 05. 2021 12:44:02:684 - Activation of raise of the headrest segment
04. 05. 2021 12:44:03:484 - Start raise the headrest segment
04. 05. 2021 12:44:04:352 - Finish raise the headrest segment
04. 05. 2021 12:44:04:606 - Activation of raise of the headrest segment
04. 05. 2021 12:44:05:354 - Start raise the headrest segment
04. 05. 2021 12:44:06:216 - Finish raise the headrest segment
04. 05. 2021 12:44:06:947 - Both headrest and leg rest segment
04. 05. 2021 12:44:08:386 - Leg rest segment
04. 05. 2021 12:44:10:280 - Activation of lower the leg rest segment
04. 05. 2021 12:44:12:722 - Start of lower the leg rest segment
04. 05. 2021 12:44:19:949 - Finish of lower the leg rest segment
04. 05. 2021 12:44:22:393 - Leg rest segment
04. 05. 2021 12:44:24:257 - Both headrest and leg rest segment
04. 05. 2021 12:44:25:965 - Headrest segment
04. 05. 2021 12:44:27:856 - Activation of lower the headrest segment
04. 05. 2021 12:44:28:837 - Start of lower the headrest segment
04. 05. 2021 12:44:29:140 - Finish of lower the headrest segment
04. 05. 2021 12:44:30:165 - Activation of lower the headrest segment
04. 05. 2021 12:44:31:370 - Start of lower the headrest segment
04. 05. 2021 12:44:32:293 - Finish of lower the headrest segment
04. 05. 2021 12:44:34:879 - Activation of lower the headrest segment
04. 05. 2021 12:44:36:826 - Start of lower the headrest segment
04. 05. 2021 12:44:41:871 - Finish of lower the headrest segment
04. 05. 2021 12:44:43:046 - Activation of raise of the headrest segment
04. 05. 2021 12:44:44:014 - Finish raise the headrest segment
04. 05. 2021 12:44:44:351 - Activation of raise of the headrest segment
04. 05. 2021 12:44:45:295 - Start raise the headrest segment
04. 05. 2021 12:44:46:527 - Finish raise the headrest segment
04. 05. 2021 12:44:46:875 - Both headrest and leg rest segment
04. 05. 2021 12:44:50:516 - Return to the Standby mode
04. 05. 2021 12:44:52:482 - Test completed
----------------------------------------------------------
a) 0:00:58,9126143
b) 47
c) 0:00:10,1470113
d) 0:00:18,3655379
e) 0:00:12,1436214
f) 0:01:30,1618313
-----------Legenda-----------
a) Task time*
b) Number of steps (for Total time)
c) Time of leg rest activation
d) Time of headrest activation
e) Èas inicializace
f) Total time

-----P2-----Test 3------
04. 05. 2021 12:45:35:672 - Begin of the test
04. 05. 2021 12:45:38:711 - Standby mode deactivation
04. 05. 2021 12:45:44:008 - Selection mode activation
04. 05. 2021 12:45:45:940 - Leg rest segment
04. 05. 2021 12:45:47:709 - Activation of raise of the leg rest segment
04. 05. 2021 12:45:48:673 - Start raise the leg rest segment
04. 05. 2021 12:45:52:181 - Finish raise the leg rest segment
04. 05. 2021 12:45:54:027 - Both headrest and leg rest segment
04. 05. 2021 12:45:54:593 - Headrest segment
04. 05. 2021 12:45:58:676 - Activation of raise of the headrest segment
04. 05. 2021 12:46:02:230 - Activation of raise of the headrest segment
04. 05. 2021 12:46:03:181 - Start raise the headrest segment
04. 05. 2021 12:46:05:435 - Finish raise the headrest segment
04. 05. 2021 12:46:09:447 - Both headrest and leg rest segment
04. 05. 2021 12:46:09:847 - Both headrest and leg rest segment
04. 05. 2021 12:46:11:184 - Leg rest segment
04. 05. 2021 12:46:13:240 - Leg rest segment
04. 05. 2021 12:46:13:600 - Activation of lower the leg rest segment
04. 05. 2021 12:46:17:201 - Activation of lower the leg rest segment
04. 05. 2021 12:46:19:400 - Start of lower the leg rest segment
04. 05. 2021 12:46:23:744 - Finish of lower the leg rest segment
04. 05. 2021 12:46:25:373 - Both headrest and leg rest segment
04. 05. 2021 12:46:25:660 - Both headrest and leg rest segment
04. 05. 2021 12:46:28:449 - Headrest segment
04. 05. 2021 12:46:30:368 - Activation of lower the headrest segment
04. 05. 2021 12:46:31:374 - Start of lower the headrest segment
04. 05. 2021 12:46:36:877 - Finish of lower the headrest segment
04. 05. 2021 12:46:39:885 - Return to the Standby mode
04. 05. 2021 12:46:40:962 - Standby mode deactivation
04. 05. 2021 12:46:42:080 - Test completed
----------------------------------------------------------
a) 0:00:50,8000603
b) 27
c) 0:00:07,8510229
d) 0:00:07,756882
e) 0:00:08,3366549
f) 0:01:06,4079652
-----------Legenda-----------
a) Task time*
b) Number of steps (for Total time)
c) Time of leg rest activation
d) Time of headrest activation
e) Èas inicializace
f) Total time


-----P3-----Test 1------
10. 05. 2021 08:07:59:635 - Begin of the test
10. 05. 2021 08:08:01:789 - Standby mode deactivation
10. 05. 2021 08:08:03:105 - Standby mode deactivation
10. 05. 2021 08:08:05:810 - Selection mode activation
10. 05. 2021 08:08:06:635 - Selection mode activation
10. 05. 2021 08:08:09:032 - Leg rest segment
10. 05. 2021 08:08:10:617 - Activation of raise of the leg rest segment
10. 05. 2021 08:08:12:682 - Start raise the leg rest segment
10. 05. 2021 08:08:17:108 - Finish raise the leg rest segment
10. 05. 2021 08:08:18:814 - Both headrest and leg rest segment
10. 05. 2021 08:08:19:625 - Headrest segment
10. 05. 2021 08:08:20:067 - Headrest segment
10. 05. 2021 08:08:20:436 - Headrest segment
10. 05. 2021 08:08:21:087 - Headrest segment
10. 05. 2021 08:08:21:672 - Activation of raise of the headrest segment
10. 05. 2021 08:08:22:984 - Start raise the headrest segment
10. 05. 2021 08:08:27:563 - Finish raise the headrest segment
10. 05. 2021 08:08:31:193 - Both headrest and leg rest segment
10. 05. 2021 08:08:32:786 - Leg rest segment
10. 05. 2021 08:08:36:611 - Activation of lower the leg rest segment
10. 05. 2021 08:08:38:812 - Start of lower the leg rest segment
10. 05. 2021 08:08:40:777 - Finish of lower the leg rest segment
10. 05. 2021 08:08:43:253 - Both headrest and leg rest segment
10. 05. 2021 08:08:44:307 - Headrest segment
10. 05. 2021 08:08:44:532 - Headrest segment
10. 05. 2021 08:08:45:430 - Headrest segment
10. 05. 2021 08:08:45:953 - Headrest segment
10. 05. 2021 08:08:47:304 - Headrest segment
10. 05. 2021 08:08:48:537 - Activation of lower the headrest segment
10. 05. 2021 08:08:49:541 - Start of lower the headrest segment
10. 05. 2021 08:08:49:877 - Finish of lower the headrest segment
10. 05. 2021 08:08:52:524 - Headrest segment
10. 05. 2021 08:08:53:909 - Headrest segment
10. 05. 2021 08:08:54:880 - Headrest segment
10. 05. 2021 08:08:55:705 - Headrest segment
10. 05. 2021 08:08:56:515 - Headrest segment
10. 05. 2021 08:08:57:293 - Headrest segment
10. 05. 2021 08:08:57:744 - Headrest segment
10. 05. 2021 08:08:58:044 - Headrest segment
10. 05. 2021 08:08:58:630 - Headrest segment
10. 05. 2021 08:09:03:159 - Activation of lower the headrest segment
10. 05. 2021 08:09:04:189 - Start of lower the headrest segment
10. 05. 2021 08:09:04:530 - Finish of lower the headrest segment
10. 05. 2021 08:09:08:994 - Return to the Standby mode
10. 05. 2021 08:09:09:609 - Test completed
----------------------------------------------------------
a) 0:00:58,3270679
b) 42
c) 0:00:06,3907508
d) 0:00:05,2558
e) 0:00:06,1745399
f) 0:01:09,9736187
-----------Legenda-----------
a) Task time*
b) Number of steps (for Total time)
c) Time of leg rest activation
d) Time of headrest activation
e) Èas inicializace
f) Total time

-----P3-----Test 2------
10. 05. 2021 08:10:08:713 - Begin of the test
10. 05. 2021 08:10:11:073 - Standby mode deactivation
10. 05. 2021 08:10:15:995 - Selection mode activation
10. 05. 2021 08:10:17:118 - Aktivace oboje nahoru
10. 05. 2021 08:10:17:769 - Konec oboje nahoru
10. 05. 2021 08:10:19:461 - Leg rest segment
10. 05. 2021 08:10:21:526 - Activation of raise of the leg rest segment
10. 05. 2021 08:10:23:495 - Start raise the leg rest segment
10. 05. 2021 08:10:25:810 - Finish raise the leg rest segment
10. 05. 2021 08:10:28:280 - Both headrest and leg rest segment
10. 05. 2021 08:10:29:535 - Headrest segment
10. 05. 2021 08:10:31:807 - Activation of raise of the headrest segment
10. 05. 2021 08:10:32:999 - Start raise the headrest segment
10. 05. 2021 08:10:35:606 - Finish raise the headrest segment
10. 05. 2021 08:10:38:041 - Both headrest and leg rest segment
10. 05. 2021 08:10:42:406 - Leg rest segment
10. 05. 2021 08:10:42:811 - Leg rest segment
10. 05. 2021 08:10:53:869 - Leg rest segment
10. 05. 2021 08:10:54:303 - Leg rest segment
10. 05. 2021 08:11:00:350 - Activation of lower the leg rest segment
10. 05. 2021 08:11:02:715 - Start of lower the leg rest segment
10. 05. 2021 08:11:07:041 - Finish of lower the leg rest segment
10. 05. 2021 08:11:10:395 - Both headrest and leg rest segment
10. 05. 2021 08:11:11:405 - Headrest segment
10. 05. 2021 08:11:11:777 - Headrest segment
10. 05. 2021 08:11:12:396 - Headrest segment
10. 05. 2021 08:11:12:856 - Headrest segment
10. 05. 2021 08:11:13:670 - Activation of lower the headrest segment
10. 05. 2021 08:11:14:888 - Start of lower the headrest segment
10. 05. 2021 08:11:17:119 - Finish of lower the headrest segment
10. 05. 2021 08:11:22:292 - Return to the Standby mode
10. 05. 2021 08:11:22:816 - Test completed
----------------------------------------------------------
a) -737919:8:09:15,1450276
b) 29
c) 0:00:06,6403612
d) 0:00:04,8379973
e) 0:00:07,281712
f) 0:01:14,1023586
-----------Legenda-----------
a) Task time*
b) Number of steps (for Total time)
c) Time of leg rest activation
d) Time of headrest activation
e) Èas inicializace
f) Total time

-----P3-----Test 3------
10. 05. 2021 08:11:38:642 - Begin of the test
10. 05. 2021 08:11:40:121 - Standby mode deactivation
10. 05. 2021 08:11:42:362 - Standby mode deactivation
10. 05. 2021 08:11:47:604 - Selection mode activation
10. 05. 2021 08:11:49:727 - Leg rest segment
10. 05. 2021 08:11:51:272 - Activation of raise of the leg rest segment
10. 05. 2021 08:11:53:043 - Start raise the leg rest segment
10. 05. 2021 08:11:57:139 - Finish raise the leg rest segment
10. 05. 2021 08:11:59:081 - Both headrest and leg rest segment
10. 05. 2021 08:11:59:822 - Headrest segment
10. 05. 2021 08:12:00:877 - Headrest segment
10. 05. 2021 08:12:01:998 - Activation of raise of the headrest segment
10. 05. 2021 08:12:03:966 - Start raise the headrest segment
10. 05. 2021 08:12:06:509 - Finish raise the headrest segment
10. 05. 2021 08:12:08:552 - Both headrest and leg rest segment
10. 05. 2021 08:12:10:423 - Leg rest segment
10. 05. 2021 08:12:13:815 - Activation of lower the leg rest segment
10. 05. 2021 08:12:14:995 - Start of lower the leg rest segment
10. 05. 2021 08:12:18:893 - Finish of lower the leg rest segment
10. 05. 2021 08:12:19:330 - Both headrest and leg rest segment
10. 05. 2021 08:12:22:458 - Headrest segment
10. 05. 2021 08:12:24:254 - Activation of lower the headrest segment
10. 05. 2021 08:12:26:062 - Start of lower the headrest segment
10. 05. 2021 08:12:29:557 - Finish of lower the headrest segment
10. 05. 2021 08:12:32:572 - Return to the Standby mode
10. 05. 2021 08:12:33:232 - Test completed
----------------------------------------------------------
a) 0:00:40,5597711
b) 23
c) 0:00:07,9933029
d) 0:00:06,0371773
e) 0:00:08,9618119
f) 0:00:54,5902513
-----------Legenda-----------
a) Task time*
b) Number of steps (for Total time)
c) Time of leg rest activation
d) Time of headrest activation
e) Èas inicializace
f) Total time


-----P4-----Test 1------
10. 05. 2021 09:13:16:080 - Begin of the test
10. 05. 2021 09:13:18:034 - Standby mode deactivation
10. 05. 2021 09:13:23:196 - Selection mode activation
10. 05. 2021 09:13:25:202 - Leg rest segment
10. 05. 2021 09:13:27:241 - Activation of raise of the leg rest segment
10. 05. 2021 09:13:29:198 - Start raise the leg rest segment
10. 05. 2021 09:13:34:543 - Finish raise the leg rest segment
10. 05. 2021 09:13:37:208 - Both headrest and leg rest segment
10. 05. 2021 09:13:38:504 - Headrest segment
10. 05. 2021 09:13:39:209 - Headrest segment
10. 05. 2021 09:13:40:500 - Activation of raise of the headrest segment
10. 05. 2021 09:13:42:994 - Start raise the headrest segment
10. 05. 2021 09:13:45:901 - Finish raise the headrest segment
10. 05. 2021 09:13:48:971 - Return to the Standby mode
10. 05. 2021 09:13:50:879 - Standby mode deactivation
10. 05. 2021 09:13:52:799 - Standby mode deactivation
10. 05. 2021 09:13:55:423 - Standby mode deactivation
10. 05. 2021 09:13:58:909 - Selection mode activation
10. 05. 2021 09:13:59:817 - Leg rest segment
10. 05. 2021 09:14:01:349 - Leg rest segment
10. 05. 2021 09:14:02:069 - Leg rest segment
10. 05. 2021 09:14:02:338 - Leg rest segment
10. 05. 2021 09:14:03:085 - Activation of lower the leg rest segment
10. 05. 2021 09:14:05:308 - Activation of lower the leg rest segment
10. 05. 2021 09:14:11:848 - Activation of lower the leg rest segment
10. 05. 2021 09:14:14:183 - Start of lower the leg rest segment
10. 05. 2021 09:14:20:275 - Finish of lower the leg rest segment
10. 05. 2021 09:14:21:253 - Both headrest and leg rest segment
10. 05. 2021 09:14:21:567 - Both headrest and leg rest segment
10. 05. 2021 09:14:22:155 - Headrest segment
10. 05. 2021 09:14:22:602 - Headrest segment
10. 05. 2021 09:14:22:917 - Headrest segment
10. 05. 2021 09:14:25:801 - Activation of lower the headrest segment
10. 05. 2021 09:14:27:995 - Start of lower the headrest segment
10. 05. 2021 09:14:33:341 - Finish of lower the headrest segment
10. 05. 2021 09:14:36:359 - Return to the Standby mode
10. 05. 2021 09:14:37:591 - Test completed
----------------------------------------------------------
a) 0:01:01,8199249
b) 33
c) 0:00:11,4373923
d) 0:00:08,2537496
e) 0:00:07,1166465
f) 0:01:21,5110668
-----------Legenda-----------
a) Task time*
b) Number of steps (for Total time)
c) Time of leg rest activation
d) Time of headrest activation
e) Èas inicializace
f) Total time

-----P4-----Test 2------
10. 05. 2021 09:15:56:985 - Begin of the test
10. 05. 2021 09:15:59:446 - Standby mode deactivation
10. 05. 2021 09:16:04:340 - Selection mode activation
10. 05. 2021 09:16:04:393 - Selection mode activation
10. 05. 2021 09:16:06:757 - Leg rest segment
10. 05. 2021 09:16:08:808 - Activation of raise of the leg rest segment
10. 05. 2021 09:16:10:496 - Start raise the leg rest segment
10. 05. 2021 09:16:15:328 - Finish raise the leg rest segment
10. 05. 2021 09:16:18:249 - Both headrest and leg rest segment
10. 05. 2021 09:16:18:696 - Headrest segment
10. 05. 2021 09:16:19:100 - Headrest segment
10. 05. 2021 09:16:19:596 - Headrest segment
10. 05. 2021 09:16:19:912 - Headrest segment
10. 05. 2021 09:16:21:352 - Activation of raise of the headrest segment
10. 05. 2021 09:16:23:900 - Start raise the headrest segment
10. 05. 2021 09:16:27:451 - Finish raise the headrest segment
10. 05. 2021 09:16:30:499 - Both headrest and leg rest segment
10. 05. 2021 09:16:33:513 - Leg rest segment
10. 05. 2021 09:16:34:821 - Leg rest segment
10. 05. 2021 09:16:36:232 - Activation of lower the leg rest segment
10. 05. 2021 09:16:37:555 - Start of lower the leg rest segment
10. 05. 2021 09:16:37:982 - Finish of lower the leg rest segment
10. 05. 2021 09:16:40:996 - Return to the Standby mode
10. 05. 2021 09:16:46:045 - Standby mode deactivation
10. 05. 2021 09:16:49:762 - Selection mode activation
10. 05. 2021 09:16:51:924 - Leg rest segment
10. 05. 2021 09:16:53:604 - Activation of lower the leg rest segment
10. 05. 2021 09:16:55:747 - Start of lower the leg rest segment
10. 05. 2021 09:17:01:230 - Finish of lower the leg rest segment
10. 05. 2021 09:17:01:642 - Both headrest and leg rest segment
10. 05. 2021 09:17:02:528 - Headrest segment
10. 05. 2021 09:17:02:978 - Headrest segment
10. 05. 2021 09:17:03:429 - Headrest segment
10. 05. 2021 09:17:04:523 - Activation of lower the headrest segment
10. 05. 2021 09:17:05:904 - Start of lower the headrest segment
10. 05. 2021 09:17:10:792 - Finish of lower the headrest segment
10. 05. 2021 09:17:13:807 - Return to the Standby mode
10. 05. 2021 09:17:14:392 - Test completed
----------------------------------------------------------
a) 0:00:58,227117
b) 34
c) 0:00:10,7419085
d) 0:00:08,4381741
e) 0:00:07,3552461
f) 0:01:17,4071996
-----------Legenda-----------
a) Task time*
b) Number of steps (for Total time)
c) Time of leg rest activation
d) Time of headrest activation
e) Èas inicializace
f) Total time

-----P4-----Test 3------
10. 05. 2021 09:17:23:313 - Begin of the test
10. 05. 2021 09:17:25:710 - Standby mode deactivation
10. 05. 2021 09:17:29:293 - Selection mode activation
10. 05. 2021 09:17:31:133 - Leg rest segment
10. 05. 2021 09:17:33:131 - Activation of raise of the leg rest segment
10. 05. 2021 09:17:34:524 - Start raise the leg rest segment
10. 05. 2021 09:17:38:920 - Finish raise the leg rest segment
10. 05. 2021 09:17:42:126 - Both headrest and leg rest segment
10. 05. 2021 09:17:42:576 - Headrest segment
10. 05. 2021 09:17:44:646 - Activation of raise of the headrest segment
10. 05. 2021 09:17:48:291 - Activation of raise of the headrest segment
10. 05. 2021 09:17:49:951 - Start raise the headrest segment
10. 05. 2021 09:17:53:056 - Finish raise the headrest segment
10. 05. 2021 09:17:56:149 - Return to the Standby mode
10. 05. 2021 09:17:59:662 - Standby mode deactivation
10. 05. 2021 09:18:04:812 - Selection mode activation
10. 05. 2021 09:18:06:022 - Leg rest segment
10. 05. 2021 09:18:09:023 - Activation of lower the leg rest segment
10. 05. 2021 09:18:10:810 - Start of lower the leg rest segment
10. 05. 2021 09:18:16:227 - Finish of lower the leg rest segment
10. 05. 2021 09:18:16:779 - Both headrest and leg rest segment
10. 05. 2021 09:18:18:319 - Headrest segment
10. 05. 2021 09:18:18:723 - Headrest segment
10. 05. 2021 09:18:20:343 - Activation of lower the headrest segment
10. 05. 2021 09:18:22:261 - Start of lower the headrest segment
10. 05. 2021 09:18:27:829 - Finish of lower the headrest segment
10. 05. 2021 09:18:30:839 - Return to the Standby mode
10. 05. 2021 09:18:31:279 - Test completed
----------------------------------------------------------
a) 0:00:49,4808734
b) 24
c) 0:00:09,8124226
d) 0:00:08,6734631
e) 0:00:05,9807961
f) 0:01:07,9667591
-----------Legenda-----------
a) Task time*
b) Number of steps (for Total time)
c) Time of leg rest activation
d) Time of headrest activation
e) Èas inicializace
f) Total time


-----P5-----Test 1------
10. 05. 2021 12:11:07:871 - Begin of the test
10. 05. 2021 12:11:08:388 - Standby mode deactivation
10. 05. 2021 12:11:13:447 - Selection mode activation
10. 05. 2021 12:11:15:311 - Aktivace základní poloha
10. 05. 2021 12:11:16:389 - Start základní poloha
10. 05. 2021 12:11:18:965 - Konec základní poloha
10. 05. 2021 12:11:21:491 - Leg rest segment
10. 05. 2021 12:11:21:730 - Leg rest segment
10. 05. 2021 12:11:29:212 - Activation of raise of the leg rest segment
10. 05. 2021 12:11:33:161 - Activation of raise of the leg rest segment
10. 05. 2021 12:11:37:420 - Activation of raise of the leg rest segment
10. 05. 2021 12:11:42:878 - Activation of raise of the leg rest segment
10. 05. 2021 12:11:44:219 - Start raise the leg rest segment
10. 05. 2021 12:11:48:782 - Finish raise the leg rest segment
10. 05. 2021 12:11:55:200 - Return to the Standby mode
10. 05. 2021 12:12:02:167 - Standby mode deactivation
10. 05. 2021 12:12:06:744 - Selection mode activation
10. 05. 2021 12:12:11:612 - Return to the Standby mode
10. 05. 2021 12:12:16:224 - Standby mode deactivation
10. 05. 2021 12:12:20:120 - Selection mode activation
10. 05. 2021 12:12:28:518 - Headrest segment
10. 05. 2021 12:12:31:880 - Activation of raise of the headrest segment
10. 05. 2021 12:12:34:324 - Start raise the headrest segment
10. 05. 2021 12:12:40:375 - Finish raise the headrest segment
10. 05. 2021 12:12:44:719 - Both headrest and leg rest segment
10. 05. 2021 12:12:49:468 - Return to the Standby mode
10. 05. 2021 12:12:54:259 - Standby mode deactivation
10. 05. 2021 12:12:58:047 - Selection mode activation
10. 05. 2021 12:13:00:063 - Leg rest segment
10. 05. 2021 12:13:02:736 - Leg rest segment
10. 05. 2021 12:13:15:395 - Activation of lower the leg rest segment
10. 05. 2021 12:13:17:590 - Start of lower the leg rest segment
10. 05. 2021 12:13:21:582 - Finish of lower the leg rest segment
10. 05. 2021 12:13:24:606 - Both headrest and leg rest segment
10. 05. 2021 12:13:28:011 - Return to the Standby mode
10. 05. 2021 12:13:29:855 - Standby mode deactivation
10. 05. 2021 12:13:33:604 - Selection mode activation
10. 05. 2021 12:13:35:508 - Leg rest segment
10. 05. 2021 12:13:35:926 - Leg rest segment
10. 05. 2021 12:13:41:901 - Return to the Standby mode
10. 05. 2021 12:13:45:243 - Standby mode deactivation
10. 05. 2021 12:13:52:277 - Standby mode deactivation
10. 05. 2021 12:13:55:826 - Selection mode activation
10. 05. 2021 12:13:59:478 - Headrest segment
10. 05. 2021 12:14:22:680 - Activation of lower the headrest segment
10. 05. 2021 12:14:25:058 - Start of lower the headrest segment
10. 05. 2021 12:14:31:464 - Finish of lower the headrest segment
10. 05. 2021 12:14:38:297 - Return to the Standby mode
10. 05. 2021 12:14:38:847 - Test completed
----------------------------------------------------------
a) 0:03:07,3886535
b) 41
c) 0:00:08,5551314
d) 0:00:12,457252
e) 0:00:05,5757353
f) 0:03:30,9763833
-----------Legenda-----------
a) Task time*
b) Number of steps (for Total time)
c) Time of leg rest activation
d) Time of headrest activation
e) Èas inicializace
f) Total time

-----P5-----Test 2------
10. 05. 2021 12:18:10:959 - Begin of the test
10. 05. 2021 12:18:14:386 - Selection mode activation
10. 05. 2021 12:18:16:129 - Leg rest segment
10. 05. 2021 12:18:18:366 - Activation of raise of the leg rest segment
10. 05. 2021 12:18:20:438 - Start raise the leg rest segment
10. 05. 2021 12:18:27:151 - Finish raise the leg rest segment
10. 05. 2021 12:18:33:499 - Both headrest and leg rest segment
10. 05. 2021 12:18:35:808 - Headrest segment
10. 05. 2021 12:18:39:479 - Return to the Standby mode
10. 05. 2021 12:18:47:059 - Standby mode deactivation
10. 05. 2021 12:18:50:572 - Selection mode activation
10. 05. 2021 12:18:50:619 - Selection mode activation
10. 05. 2021 12:18:54:438 - Headrest segment
10. 05. 2021 12:18:56:490 - Activation of raise of the headrest segment
10. 05. 2021 12:18:58:627 - Start raise the headrest segment
10. 05. 2021 12:19:00:889 - Finish raise the headrest segment
10. 05. 2021 12:19:04:613 - Both headrest and leg rest segment
10. 05. 2021 12:19:05:089 - Leg rest segment
10. 05. 2021 12:19:15:601 - Activation of lower the leg rest segment
10. 05. 2021 12:19:17:528 - Start of lower the leg rest segment
10. 05. 2021 12:19:22:449 - Finish of lower the leg rest segment
10. 05. 2021 12:19:27:204 - Both headrest and leg rest segment
10. 05. 2021 12:19:30:603 - Return to the Standby mode
10. 05. 2021 12:19:33:287 - Standby mode deactivation
10. 05. 2021 12:19:40:291 - Standby mode deactivation
10. 05. 2021 12:19:43:761 - Selection mode activation
10. 05. 2021 12:20:07:426 - Headrest segment
10. 05. 2021 12:20:11:479 - Activation of raise of the headrest segment
10. 05. 2021 12:20:14:895 - Activation of lower the headrest segment
10. 05. 2021 12:20:16:794 - Start of lower the headrest segment
10. 05. 2021 12:20:20:471 - Finish of lower the headrest segment
10. 05. 2021 12:20:23:483 - Return to the Standby mode
10. 05. 2021 12:20:25:949 - Test completed
----------------------------------------------------------
a) 0:01:57,4185174
b) 28
c) 0:00:11,634068
d) 0:00:05,9375541
e) 0:00:03,426973
f) 0:02:14,9901395
-----------Legenda-----------
a) Task time*
b) Number of steps (for Total time)
c) Time of leg rest activation
d) Time of headrest activation
e) Èas inicializace
f) Total time

-----P5-----Test 3------
10. 05. 2021 12:21:00:254 - Begin of the test
10. 05. 2021 12:21:00:754 - Standby mode deactivation
10. 05. 2021 12:21:04:322 - Selection mode activation
10. 05. 2021 12:21:06:252 - Leg rest segment
10. 05. 2021 12:21:07:362 - Leg rest segment
10. 05. 2021 12:21:08:020 - Aktivace základní poloha
10. 05. 2021 12:21:10:796 - Activation of raise of the leg rest segment
10. 05. 2021 12:21:12:922 - Start raise the leg rest segment
10. 05. 2021 12:21:16:738 - Finish raise the leg rest segment
10. 05. 2021 12:21:21:313 - Both headrest and leg rest segment
10. 05. 2021 12:21:25:932 - Headrest segment
10. 05. 2021 12:21:26:232 - Headrest segment
10. 05. 2021 12:21:28:707 - Activation of raise of the headrest segment
10. 05. 2021 12:21:32:831 - Activation of raise of the headrest segment
10. 05. 2021 12:21:37:796 - Activation of raise of the headrest segment
10. 05. 2021 12:21:42:579 - Activation of raise of the headrest segment
10. 05. 2021 12:21:45:072 - Start raise the headrest segment
10. 05. 2021 12:21:53:032 - Finish raise the headrest segment
10. 05. 2021 12:21:57:445 - Both headrest and leg rest segment
10. 05. 2021 12:21:57:806 - Both headrest and leg rest segment
10. 05. 2021 12:21:59:170 - Leg rest segment
10. 05. 2021 12:21:59:982 - Leg rest segment
10. 05. 2021 12:22:00:338 - Leg rest segment
10. 05. 2021 12:22:06:290 - Activation of lower the leg rest segment
10. 05. 2021 12:22:07:278 - Finish of lower the leg rest segment
10. 05. 2021 12:22:14:201 - Activation of lower the leg rest segment
10. 05. 2021 12:22:15:074 - Start of lower the leg rest segment
10. 05. 2021 12:22:22:248 - Finish of lower the leg rest segment
10. 05. 2021 12:22:28:942 - Both headrest and leg rest segment
10. 05. 2021 12:22:33:157 - Headrest segment
10. 05. 2021 12:22:34:538 - Headrest segment
10. 05. 2021 12:22:46:178 - Activation of lower the headrest segment
10. 05. 2021 12:22:59:078 - Activation of lower the headrest segment
10. 05. 2021 12:23:00:985 - Start of lower the headrest segment
10. 05. 2021 12:23:07:076 - Finish of lower the headrest segment
10. 05. 2021 12:23:25:027 - Return to the Standby mode
10. 05. 2021 12:23:25:528 - Test completed
----------------------------------------------------------
a) 0:01:38,0264901
b) 34
c) 0:00:33,1950738
d) 0:00:14,0517649
e) 0:00:04,0679315
f) 0:02:25,2733288
-----------Legenda-----------
a) Task time*
b) Number of steps (for Total time)
c) Time of leg rest activation
d) Time of headrest activation
e) Èas inicializace
f) Total time


-----P6-----Test 1------
10. 05. 2021 13:16:14:328 - Begin of the test
10. 05. 2021 13:16:15:765 - Standby mode deactivation
10. 05. 2021 13:16:17:201 - Standby mode deactivation
10. 05. 2021 13:16:19:455 - Standby mode deactivation
10. 05. 2021 13:16:22:884 - Selection mode activation
10. 05. 2021 13:16:23:953 - Aktivace oboje nahoru
10. 05. 2021 13:16:24:326 - Leg rest segment
10. 05. 2021 13:16:25:091 - Leg rest segment
10. 05. 2021 13:16:26:378 - Leg rest segment
10. 05. 2021 13:16:27:342 - Activation of raise of the leg rest segment
10. 05. 2021 13:16:29:540 - Start raise the leg rest segment
10. 05. 2021 13:16:35:811 - Finish raise the leg rest segment
10. 05. 2021 13:16:36:076 - Activation of raise of the leg rest segment
10. 05. 2021 13:16:38:528 - Both headrest and leg rest segment
10. 05. 2021 13:16:39:265 - Headrest segment
10. 05. 2021 13:16:40:239 - Headrest segment
10. 05. 2021 13:16:41:156 - Activation of raise of the headrest segment
10. 05. 2021 13:16:46:380 - Activation of raise of the headrest segment
10. 05. 2021 13:16:48:810 - Start raise the headrest segment
10. 05. 2021 13:16:53:796 - Finish raise the headrest segment
10. 05. 2021 13:16:54:728 - Activation of raise of the headrest segment
10. 05. 2021 13:16:55:651 - Finish raise the headrest segment
10. 05. 2021 13:16:55:964 - Both headrest and leg rest segment
10. 05. 2021 13:16:57:474 - Leg rest segment
10. 05. 2021 13:16:59:124 - Activation of raise of the leg rest segment
10. 05. 2021 13:17:00:158 - Start raise the leg rest segment
10. 05. 2021 13:17:00:485 - Finish raise the leg rest segment
10. 05. 2021 13:17:00:758 - Activation of lower the leg rest segment
10. 05. 2021 13:17:03:245 - Start of lower the leg rest segment
10. 05. 2021 13:17:09:397 - Finish of lower the leg rest segment
10. 05. 2021 13:17:10:719 - Both headrest and leg rest segment
10. 05. 2021 13:17:14:301 - Headrest segment
10. 05. 2021 13:17:15:731 - Activation of raise of the headrest segment
10. 05. 2021 13:17:21:258 - Activation of lower the headrest segment
10. 05. 2021 13:17:22:353 - Start of lower the headrest segment
10. 05. 2021 13:17:27:657 - Finish of lower the headrest segment
10. 05. 2021 13:17:33:388 - Return to the Standby mode
10. 05. 2021 13:17:33:876 - Test completed
----------------------------------------------------------
a) 0:00:49,6664322
b) 35
c) 0:00:12,7492808
d) 0:00:17,132061
e) 0:00:08,5558778
f) 0:01:19,547774
-----------Legenda-----------
a) Task time*
b) Number of steps (for Total time)
c) Time of leg rest activation
d) Time of headrest activation
e) Èas inicializace
f) Total time

-----P6-----Test 2------
10. 05. 2021 13:18:01:214 - Begin of the test
10. 05. 2021 13:18:02:067 - Standby mode deactivation
10. 05. 2021 13:18:06:274 - Standby mode deactivation
10. 05. 2021 13:18:09:646 - Selection mode activation
10. 05. 2021 13:18:11:017 - Leg rest segment
10. 05. 2021 13:18:11:741 - Leg rest segment
10. 05. 2021 13:18:12:876 - Activation of raise of the leg rest segment
10. 05. 2021 13:18:15:369 - Start raise the leg rest segment
10. 05. 2021 13:18:24:954 - Finish raise the leg rest segment
10. 05. 2021 13:18:26:315 - Activation of raise of the leg rest segment
10. 05. 2021 13:18:26:677 - Both headrest and leg rest segment
10. 05. 2021 13:18:28:761 - Headrest segment
10. 05. 2021 13:18:31:101 - Activation of raise of the headrest segment
10. 05. 2021 13:18:33:497 - Start raise the headrest segment
10. 05. 2021 13:18:38:104 - Finish raise the headrest segment
10. 05. 2021 13:18:40:450 - Both headrest and leg rest segment
10. 05. 2021 13:18:40:746 - Both headrest and leg rest segment
10. 05. 2021 13:18:41:436 - Leg rest segment
10. 05. 2021 13:18:42:936 - Activation of raise of the leg rest segment
10. 05. 2021 13:18:45:815 - Activation of lower the leg rest segment
10. 05. 2021 13:18:47:013 - Start of lower the leg rest segment
10. 05. 2021 13:18:53:339 - Finish of lower the leg rest segment
10. 05. 2021 13:18:55:003 - Both headrest and leg rest segment
10. 05. 2021 13:18:56:671 - Headrest segment
10. 05. 2021 13:18:58:400 - Activation of lower the headrest segment
10. 05. 2021 13:18:59:634 - Start of lower the headrest segment
10. 05. 2021 13:19:04:870 - Finish of lower the headrest segment
10. 05. 2021 13:19:07:936 - Return to the Standby mode
10. 05. 2021 13:19:08:428 - Test completed
----------------------------------------------------------
a) 0:00:41,4605157
b) 26
c) 0:00:15,9115944
d) 0:00:09,8421302
e) 0:00:08,4318602
f) 0:01:07,2142403
-----------Legenda-----------
a) Task time*
b) Number of steps (for Total time)
c) Time of leg rest activation
d) Time of headrest activation
e) Èas inicializace
f) Total time

-----P6-----Test 3------
10. 05. 2021 13:18:01:214 - Begin of the test
10. 05. 2021 13:18:02:067 - Standby mode deactivation
10. 05. 2021 13:18:06:274 - Standby mode deactivation
10. 05. 2021 13:18:09:646 - Selection mode activation
10. 05. 2021 13:18:11:017 - Leg rest segment
10. 05. 2021 13:18:11:741 - Leg rest segment
10. 05. 2021 13:18:12:876 - Activation of raise of the leg rest segment
10. 05. 2021 13:18:15:369 - Start raise the leg rest segment
10. 05. 2021 13:18:24:954 - Finish raise the leg rest segment
10. 05. 2021 13:18:26:315 - Activation of raise of the leg rest segment
10. 05. 2021 13:18:26:677 - Both headrest and leg rest segment
10. 05. 2021 13:18:28:761 - Headrest segment
10. 05. 2021 13:18:31:101 - Activation of raise of the headrest segment
10. 05. 2021 13:18:33:497 - Start raise the headrest segment
10. 05. 2021 13:18:38:104 - Finish raise the headrest segment
10. 05. 2021 13:18:40:450 - Both headrest and leg rest segment
10. 05. 2021 13:18:40:746 - Both headrest and leg rest segment
10. 05. 2021 13:18:41:436 - Leg rest segment
10. 05. 2021 13:18:42:936 - Activation of raise of the leg rest segment
10. 05. 2021 13:18:45:815 - Activation of lower the leg rest segment
10. 05. 2021 13:18:47:013 - Start of lower the leg rest segment
10. 05. 2021 13:18:53:339 - Finish of lower the leg rest segment
10. 05. 2021 13:18:55:003 - Both headrest and leg rest segment
10. 05. 2021 13:18:56:671 - Headrest segment
10. 05. 2021 13:18:58:400 - Activation of lower the headrest segment
10. 05. 2021 13:18:59:634 - Start of lower the headrest segment
10. 05. 2021 13:19:04:870 - Finish of lower the headrest segment
10. 05. 2021 13:19:07:936 - Return to the Standby mode
10. 05. 2021 13:19:08:428 - Test completed
----------------------------------------------------------
a) 0:00:41,4605157
b) 26
c) 0:00:15,9115944
d) 0:00:09,8421302
e) 0:00:08,4318602
f) 0:01:07,2142403
-----------Legenda-----------
a) Task time*
b) Number of steps (for Total time)
c) Time of leg rest activation
d) Time of headrest activation
e) Èas inicializace
f) Total time


-----P7-----Test 1------
11. 05. 2021 07:33:45:565 - Begin of the test
11. 05. 2021 07:33:48:902 - Selection mode activation
11. 05. 2021 07:33:50:086 - Leg rest segment
11. 05. 2021 07:33:50:445 - Leg rest segment
11. 05. 2021 07:33:50:955 - Leg rest segment
11. 05. 2021 07:33:51:856 - Activation of raise of the leg rest segment
11. 05. 2021 07:33:54:247 - Start raise the leg rest segment
11. 05. 2021 07:33:58:931 - Finish raise the leg rest segment
11. 05. 2021 07:34:00:506 - Both headrest and leg rest segment
11. 05. 2021 07:34:03:386 - Headrest segment
11. 05. 2021 07:34:03:960 - Headrest segment
11. 05. 2021 07:34:04:814 - Headrest segment
11. 05. 2021 07:34:05:987 - Activation of raise of the headrest segment
11. 05. 2021 07:34:07:796 - Start raise the headrest segment
11. 05. 2021 07:34:12:559 - Finish raise the headrest segment
11. 05. 2021 07:34:12:824 - Headrest segment
11. 05. 2021 07:34:14:275 - Both headrest and leg rest segment
11. 05. 2021 07:34:14:950 - Leg rest segment
11. 05. 2021 07:34:15:310 - Leg rest segment
11. 05. 2021 07:34:16:408 - Leg rest segment
11. 05. 2021 07:34:18:958 - Activation of lower the leg rest segment
11. 05. 2021 07:34:21:368 - Start of lower the leg rest segment
11. 05. 2021 07:34:29:822 - Finish of lower the leg rest segment
11. 05. 2021 07:34:32:050 - Both headrest and leg rest segment
11. 05. 2021 07:34:32:938 - Leg rest segment
11. 05. 2021 07:34:34:093 - Both headrest and leg rest segment
11. 05. 2021 07:34:34:411 - Both headrest and leg rest segment
11. 05. 2021 07:34:35:502 - Headrest segment
11. 05. 2021 07:34:36:596 - Headrest segment
11. 05. 2021 07:34:36:838 - Headrest segment
11. 05. 2021 07:34:39:698 - Activation of lower the headrest segment
11. 05. 2021 07:34:40:759 - Start of lower the headrest segment
11. 05. 2021 07:34:46:483 - Finish of lower the headrest segment
11. 05. 2021 07:34:51:025 - Return to the Standby mode
11. 05. 2021 07:34:51:684 - Test completed
----------------------------------------------------------
a) 0:00:42,4934135
b) 32
c) 0:00:13,1373884
d) 0:00:10,4877969
e) 0:00:03,336574
f) 0:01:06,1185988
-----------Legenda-----------
a) Task time*
b) Number of steps (for Total time)
c) Time of leg rest activation
d) Time of headrest activation
e) Èas inicializace
f) Total time

-----P7-----Test 2------
11. 05. 2021 07:36:41:003 - Begin of the test
11. 05. 2021 07:36:42:762 - Standby mode deactivation
11. 05. 2021 07:36:46:542 - Selection mode activation
11. 05. 2021 07:36:49:247 - Leg rest segment
11. 05. 2021 07:36:49:697 - Leg rest segment
11. 05. 2021 07:36:51:162 - Activation of raise of the leg rest segment
11. 05. 2021 07:36:53:275 - Start raise the leg rest segment
11. 05. 2021 07:36:58:776 - Finish raise the leg rest segment
11. 05. 2021 07:36:59:751 - Activation of raise of the leg rest segment
11. 05. 2021 07:37:00:698 - Start raise the leg rest segment
11. 05. 2021 07:37:02:371 - Finish raise the leg rest segment
11. 05. 2021 07:37:03:693 - Both headrest and leg rest segment
11. 05. 2021 07:37:06:229 - Headrest segment
11. 05. 2021 07:37:06:437 - Headrest segment
11. 05. 2021 07:37:08:137 - Activation of raise of the headrest segment
11. 05. 2021 07:37:10:358 - Start raise the headrest segment
11. 05. 2021 07:37:15:057 - Finish raise the headrest segment
11. 05. 2021 07:37:15:965 - Headrest segment
11. 05. 2021 07:37:16:955 - Headrest segment
11. 05. 2021 07:37:18:305 - Headrest segment
11. 05. 2021 07:37:18:576 - Headrest segment
11. 05. 2021 07:37:19:206 - Headrest segment
11. 05. 2021 07:37:19:565 - Headrest segment
11. 05. 2021 07:37:21:286 - Headrest segment
11. 05. 2021 07:37:24:425 - Both headrest and leg rest segment
11. 05. 2021 07:37:27:155 - Leg rest segment
11. 05. 2021 07:37:27:379 - Leg rest segment
11. 05. 2021 07:37:29:973 - Activation of lower the leg rest segment
11. 05. 2021 07:37:31:123 - Start of lower the leg rest segment
11. 05. 2021 07:37:41:603 - Finish of lower the leg rest segment
11. 05. 2021 07:37:42:184 - Both headrest and leg rest segment
11. 05. 2021 07:37:43:686 - Headrest segment
11. 05. 2021 07:37:46:800 - Activation of lower the headrest segment
11. 05. 2021 07:37:48:027 - Start of lower the headrest segment
11. 05. 2021 07:37:53:500 - Finish of lower the headrest segment
11. 05. 2021 07:37:56:824 - Return to the Standby mode
11. 05. 2021 07:37:57:370 - Test completed
----------------------------------------------------------
a) 0:00:48,5411547
b) 34
c) 0:00:17,6535388
d) 0:00:10,1720669
e) 0:00:05,538173
f) 0:01:16,3667604
-----------Legenda-----------
a) Task time*
b) Number of steps (for Total time)
c) Time of leg rest activation
d) Time of headrest activation
e) Èas inicializace
f) Total time

-----P7-----Test 3------
11. 05. 2021 07:38:24:967 - Begin of the test
11. 05. 2021 07:38:25:772 - Standby mode deactivation
11. 05. 2021 07:38:29:370 - Selection mode activation
11. 05. 2021 07:38:30:988 - Headrest segment
11. 05. 2021 07:38:31:482 - Headrest segment
11. 05. 2021 07:38:31:772 - Headrest segment
11. 05. 2021 07:38:33:014 - Both headrest and leg rest segment
11. 05. 2021 07:38:34:350 - Leg rest segment
11. 05. 2021 07:38:34:786 - Leg rest segment
11. 05. 2021 07:38:35:880 - Leg rest segment
11. 05. 2021 07:38:36:740 - Activation of raise of the leg rest segment
11. 05. 2021 07:38:38:869 - Start raise the leg rest segment
11. 05. 2021 07:38:43:746 - Finish raise the leg rest segment
11. 05. 2021 07:38:43:980 - Activation of raise of the leg rest segment
11. 05. 2021 07:38:44:697 - Start raise the leg rest segment
11. 05. 2021 07:38:47:598 - Finish raise the leg rest segment
11. 05. 2021 07:38:50:866 - Both headrest and leg rest segment
11. 05. 2021 07:38:51:417 - Headrest segment
11. 05. 2021 07:38:52:228 - Headrest segment
11. 05. 2021 07:38:53:791 - Activation of raise of the headrest segment
11. 05. 2021 07:38:55:981 - Start raise the headrest segment
11. 05. 2021 07:38:59:642 - Finish raise the headrest segment
11. 05. 2021 07:39:00:454 - Headrest segment
11. 05. 2021 07:39:01:981 - Both headrest and leg rest segment
11. 05. 2021 07:39:04:061 - Leg rest segment
11. 05. 2021 07:39:05:129 - Leg rest segment
11. 05. 2021 07:39:06:222 - Activation of lower the leg rest segment
11. 05. 2021 07:39:07:292 - Start of lower the leg rest segment
11. 05. 2021 07:39:14:014 - Finish of lower the leg rest segment
11. 05. 2021 07:39:15:074 - Both headrest and leg rest segment
11. 05. 2021 07:39:16:770 - Headrest segment
11. 05. 2021 07:39:17:129 - Headrest segment
11. 05. 2021 07:39:19:978 - Activation of lower the headrest segment
11. 05. 2021 07:39:21:017 - Start of lower the headrest segment
11. 05. 2021 07:39:26:369 - Finish of lower the headrest segment
11. 05. 2021 07:39:30:682 - Return to the Standby mode
11. 05. 2021 07:39:31:170 - Test completed
----------------------------------------------------------
a) 0:00:42,6893936
b) 34
c) 0:00:14,5010944
d) 0:00:09,0130285
e) 0:00:04,4036131
f) 0:01:06,2035165
-----------Legenda-----------
a) Task time*
b) Number of steps (for Total time)
c) Time of leg rest activation
d) Time of headrest activation
e) Èas inicializace
f) Total time


-----P8-----Test 1------
11. 05. 2021 08:27:56:816 - Begin of the test
11. 05. 2021 08:27:58:830 - Standby mode deactivation
11. 05. 2021 08:28:02:293 - Selection mode activation
11. 05. 2021 08:28:04:830 - Leg rest segment
11. 05. 2021 08:28:07:151 - Activation of raise of the leg rest segment
11. 05. 2021 08:28:09:670 - Start raise the leg rest segment
11. 05. 2021 08:28:14:673 - Finish raise the leg rest segment
11. 05. 2021 08:28:16:754 - Both headrest and leg rest segment
11. 05. 2021 08:28:20:639 - Headrest segment
11. 05. 2021 08:28:22:407 - Activation of raise of the headrest segment
11. 05. 2021 08:28:23:853 - Start raise the headrest segment
11. 05. 2021 08:28:25:797 - Finish raise the headrest segment
11. 05. 2021 08:28:27:283 - Activation of raise of the headrest segment
11. 05. 2021 08:28:30:775 - Activation of raise of the headrest segment
11. 05. 2021 08:28:31:577 - Start raise the headrest segment
11. 05. 2021 08:28:31:745 - Finish raise the headrest segment
11. 05. 2021 08:28:32:396 - Both headrest and leg rest segment
11. 05. 2021 08:28:32:730 - Both headrest and leg rest segment
11. 05. 2021 08:28:33:745 - Leg rest segment
11. 05. 2021 08:28:34:003 - Leg rest segment
11. 05. 2021 08:28:36:841 - Activation of lower the leg rest segment
11. 05. 2021 08:28:37:997 - Start of lower the leg rest segment
11. 05. 2021 08:28:43:119 - Finish of lower the leg rest segment
11. 05. 2021 08:28:43:978 - Activation of raise of the leg rest segment
11. 05. 2021 08:28:45:984 - Start raise the leg rest segment
11. 05. 2021 08:28:49:478 - Finish raise the leg rest segment
11. 05. 2021 08:28:52:616 - Both headrest and leg rest segment
11. 05. 2021 08:28:53:364 - Headrest segment
11. 05. 2021 08:28:55:343 - Activation of lower the headrest segment
11. 05. 2021 08:28:56:867 - Start of lower the headrest segment
11. 05. 2021 08:29:00:883 - Finish of lower the headrest segment
11. 05. 2021 08:29:10:349 - Headrest segment
11. 05. 2021 08:29:17:766 - Return to the Standby mode
11. 05. 2021 08:29:18:375 - Test completed
----------------------------------------------------------
a) 0:01:01,8125877
b) 31
c) 0:00:13,618903
d) 0:00:06,1272825
e) 0:00:05,4774095
f) 0:01:21,5587732
-----------Legenda-----------
a) Task time*
b) Number of steps (for Total time)
c) Time of leg rest activation
d) Time of headrest activation
e) Èas inicializace
f) Total time

-----P8-----Test 2------
11. 05. 2021 08:30:34:922 - Begin of the test
11. 05. 2021 08:30:36:505 - Standby mode deactivation
11. 05. 2021 08:30:40:246 - Selection mode activation
11. 05. 2021 08:30:43:327 - Leg rest segment
11. 05. 2021 08:30:43:823 - Leg rest segment
11. 05. 2021 08:30:45:100 - Activation of raise of the leg rest segment
11. 05. 2021 08:30:47:530 - Start raise the leg rest segment
11. 05. 2021 08:30:52:205 - Finish raise the leg rest segment
11. 05. 2021 08:30:53:225 - Activation of raise of the leg rest segment
11. 05. 2021 08:30:55:308 - Start raise the leg rest segment
11. 05. 2021 08:30:55:653 - Finish raise the leg rest segment
11. 05. 2021 08:30:55:938 - Both headrest and leg rest segment
11. 05. 2021 08:30:58:401 - Headrest segment
11. 05. 2021 08:31:00:708 - Activation of raise of the headrest segment
11. 05. 2021 08:31:01:730 - Start raise the headrest segment
11. 05. 2021 08:31:02:946 - Finish raise the headrest segment
11. 05. 2021 08:31:04:531 - Activation of raise of the headrest segment
11. 05. 2021 08:31:05:602 - Start raise the headrest segment
11. 05. 2021 08:31:07:894 - Finish raise the headrest segment
11. 05. 2021 08:31:10:159 - Both headrest and leg rest segment
11. 05. 2021 08:31:11:419 - Leg rest segment
11. 05. 2021 08:31:11:687 - Leg rest segment
11. 05. 2021 08:31:14:272 - Activation of lower the leg rest segment
11. 05. 2021 08:31:16:657 - Start of lower the leg rest segment
11. 05. 2021 08:31:22:232 - Finish of lower the leg rest segment
11. 05. 2021 08:31:25:730 - Return to the Standby mode
11. 05. 2021 08:31:39:378 - Standby mode deactivation
11. 05. 2021 08:31:41:380 - Standby mode deactivation
11. 05. 2021 08:31:44:791 - Selection mode activation
11. 05. 2021 08:31:48:334 - Headrest segment
11. 05. 2021 08:31:49:519 - Activation of lower the headrest segment
11. 05. 2021 08:31:51:887 - Start of lower the headrest segment
11. 05. 2021 08:31:56:346 - Finish of lower the headrest segment
11. 05. 2021 08:32:00:328 - Return to the Standby mode
11. 05. 2021 08:32:00:928 - Test completed
----------------------------------------------------------
a) 0:01:07,4438266
b) 31
c) 0:00:10,5955123
d) 0:00:07,9663012
e) 0:00:05,3237975
f) 0:01:26,0056401
-----------Legenda-----------
a) Task time*
b) Number of steps (for Total time)
c) Time of leg rest activation
d) Time of headrest activation
e) Èas inicializace
f) Total time

-----P8-----Test 3------
11. 05. 2021 08:33:10:264 - Begin of the test
11. 05. 2021 08:33:12:883 - Standby mode deactivation
11. 05. 2021 08:33:17:995 - Selection mode activation
11. 05. 2021 08:33:19:785 - Leg rest segment
11. 05. 2021 08:33:21:043 - Activation of raise of the leg rest segment
11. 05. 2021 08:33:22:337 - Start raise the leg rest segment
11. 05. 2021 08:33:28:166 - Finish raise the leg rest segment
11. 05. 2021 08:33:30:853 - Both headrest and leg rest segment
11. 05. 2021 08:33:31:450 - Headrest segment
11. 05. 2021 08:33:32:414 - Headrest segment
11. 05. 2021 08:33:32:865 - Activation of raise of the headrest segment
11. 05. 2021 08:33:35:418 - Start raise the headrest segment
11. 05. 2021 08:33:39:666 - Finish raise the headrest segment
11. 05. 2021 08:33:41:123 - Both headrest and leg rest segment
11. 05. 2021 08:33:45:625 - Leg rest segment
11. 05. 2021 08:33:50:007 - Return to the Standby mode
11. 05. 2021 08:33:50:711 - Standby mode deactivation
11. 05. 2021 08:33:54:192 - Standby mode deactivation
11. 05. 2021 08:33:57:697 - Selection mode activation
11. 05. 2021 08:33:59:219 - Leg rest segment
11. 05. 2021 08:34:00:969 - Activation of lower the leg rest segment
11. 05. 2021 08:34:02:125 - Start of lower the leg rest segment
11. 05. 2021 08:34:08:806 - Finish of lower the leg rest segment
11. 05. 2021 08:34:13:383 - Return to the Standby mode
11. 05. 2021 08:34:16:302 - Standby mode deactivation
11. 05. 2021 08:34:19:990 - Standby mode deactivation
11. 05. 2021 08:34:23:449 - Selection mode activation
11. 05. 2021 08:34:25:570 - Headrest segment
11. 05. 2021 08:34:28:328 - Activation of lower the headrest segment
11. 05. 2021 08:34:29:574 - Start of lower the headrest segment
11. 05. 2021 08:34:33:764 - Finish of lower the headrest segment
11. 05. 2021 08:34:43:968 - Return to the Standby mode
11. 05. 2021 08:34:44:494 - Test completed
----------------------------------------------------------
a) 0:01:13,2807391
b) 28
c) 0:00:12,5109735
d) 0:00:08,4383583
e) 0:00:07,7304191
f) 0:01:34,2300709
-----------Legenda-----------
a) Task time*
b) Number of steps (for Total time)
c) Time of leg rest activation
d) Time of headrest activation
e) Èas inicializace
f) Total time


-----P9-----Test 1------
11. 05. 2021 09:20:19:716 - Begin of the test
11. 05. 2021 09:20:19:961 - Standby mode deactivation
11. 05. 2021 09:20:23:697 - Selection mode activation
11. 05. 2021 09:20:29:115 - Headrest segment
11. 05. 2021 09:20:35:571 - Return to the Standby mode
11. 05. 2021 09:20:44:367 - Standby mode deactivation
11. 05. 2021 09:20:46:728 - Standby mode deactivation
11. 05. 2021 09:20:50:341 - Selection mode activation
11. 05. 2021 09:20:52:154 - Leg rest segment
11. 05. 2021 09:20:52:604 - Leg rest segment
11. 05. 2021 09:21:01:872 - Activation of raise of the leg rest segment
11. 05. 2021 09:21:04:010 - Start raise the leg rest segment
11. 05. 2021 09:21:10:043 - Finish raise the leg rest segment
11. 05. 2021 09:21:12:491 - Both headrest and leg rest segment
11. 05. 2021 09:21:15:574 - Headrest segment
11. 05. 2021 09:21:17:726 - Activation of raise of the headrest segment
11. 05. 2021 09:21:18:901 - Start raise the headrest segment
11. 05. 2021 09:21:22:789 - Finish raise the headrest segment
11. 05. 2021 09:21:26:552 - Both headrest and leg rest segment
11. 05. 2021 09:21:26:849 - Both headrest and leg rest segment
11. 05. 2021 09:21:31:390 - Leg rest segment
11. 05. 2021 09:21:31:751 - Leg rest segment
11. 05. 2021 09:21:41:247 - Activation of lower the leg rest segment
11. 05. 2021 09:21:43:237 - Start of lower the leg rest segment
11. 05. 2021 09:21:55:150 - Finish of lower the leg rest segment
11. 05. 2021 09:21:58:568 - Both headrest and leg rest segment
11. 05. 2021 09:22:02:123 - Headrest segment
11. 05. 2021 09:22:02:438 - Headrest segment
11. 05. 2021 09:22:04:360 - Activation of lower the headrest segment
11. 05. 2021 09:22:05:228 - Start of lower the headrest segment
11. 05. 2021 09:22:09:953 - Finish of lower the headrest segment
11. 05. 2021 09:22:13:214 - Return to the Standby mode
11. 05. 2021 09:22:13:932 - Test completed
----------------------------------------------------------
a) 0:01:27,6573343
b) 29
c) 0:00:17,9455488
d) 0:00:08,6129568
e) 0:00:03,9807869
f) 0:01:54,2158399
-----------Legenda-----------
a) Task time*
b) Number of steps (for Total time)
c) Time of leg rest activation
d) Time of headrest activation
e) Èas inicializace
f) Total time

-----P9-----Test 2------
11. 05. 2021 09:23:44:115 - Begin of the test
11. 05. 2021 09:23:47:513 - Selection mode activation
11. 05. 2021 09:23:53:314 - Leg rest segment
11. 05. 2021 09:23:53:627 - Leg rest segment
11. 05. 2021 09:23:55:158 - Activation of raise of the leg rest segment
11. 05. 2021 09:23:57:032 - Start raise the leg rest segment
11. 05. 2021 09:24:01:814 - Finish raise the leg rest segment
11. 05. 2021 09:24:03:708 - Both headrest and leg rest segment
11. 05. 2021 09:24:04:344 - Headrest segment
11. 05. 2021 09:24:04:667 - Headrest segment
11. 05. 2021 09:24:06:407 - Activation of raise of the headrest segment
11. 05. 2021 09:24:07:699 - Start raise the headrest segment
11. 05. 2021 09:24:11:446 - Finish raise the headrest segment
11. 05. 2021 09:24:13:792 - Both headrest and leg rest segment
11. 05. 2021 09:24:14:462 - Leg rest segment
11. 05. 2021 09:24:16:817 - Activation of lower the leg rest segment
11. 05. 2021 09:24:19:168 - Start of lower the leg rest segment
11. 05. 2021 09:24:24:249 - Finish of lower the leg rest segment
11. 05. 2021 09:24:24:678 - Activation of raise of the leg rest segment
11. 05. 2021 09:24:25:511 - Start raise the leg rest segment
11. 05. 2021 09:24:25:608 - Finish raise the leg rest segment
11. 05. 2021 09:24:37:410 - Both headrest and leg rest segment
11. 05. 2021 09:24:53:025 - Headrest segment
11. 05. 2021 09:24:56:691 - Activation of lower the headrest segment
11. 05. 2021 09:24:57:716 - Start of lower the headrest segment
11. 05. 2021 09:24:57:789 - Finish of lower the headrest segment
11. 05. 2021 09:25:00:224 - Activation of lower the headrest segment
11. 05. 2021 09:25:01:347 - Start of lower the headrest segment
11. 05. 2021 09:25:03:352 - Finish of lower the headrest segment
11. 05. 2021 09:25:07:509 - Return to the Standby mode
11. 05. 2021 09:25:07:923 - Test completed
----------------------------------------------------------
a) 0:01:08,0223075
b) 28
c) 0:00:09,9604176
d) 0:00:05,8250742
e) 0:00:03,3973489
f) 0:01:23,8077993
-----------Legenda-----------
a) Task time*
b) Number of steps (for Total time)
c) Time of leg rest activation
d) Time of headrest activation
e) Èas inicializace
f) Total time

-----P9-----Test 3------
11. 05. 2021 09:26:47:396 - Begin of the test
11. 05. 2021 09:26:47:502 - Standby mode deactivation
11. 05. 2021 09:26:51:042 - Selection mode activation
11. 05. 2021 09:26:55:782 - Leg rest segment
11. 05. 2021 09:26:56:230 - Leg rest segment
11. 05. 2021 09:26:57:947 - Activation of raise of the leg rest segment
11. 05. 2021 09:27:00:120 - Start raise the leg rest segment
11. 05. 2021 09:27:06:040 - Finish raise the leg rest segment
11. 05. 2021 09:27:09:160 - Both headrest and leg rest segment
11. 05. 2021 09:27:10:333 - Headrest segment
11. 05. 2021 09:27:12:924 - Activation of raise of the headrest segment
11. 05. 2021 09:27:14:468 - Start raise the headrest segment
11. 05. 2021 09:27:17:055 - Finish raise the headrest segment
11. 05. 2021 09:27:19:780 - Both headrest and leg rest segment
11. 05. 2021 09:27:20:407 - Leg rest segment
11. 05. 2021 09:27:20:753 - Leg rest segment
11. 05. 2021 09:27:21:608 - Leg rest segment
11. 05. 2021 09:27:23:559 - Activation of lower the leg rest segment
11. 05. 2021 09:27:27:773 - Activation of lower the leg rest segment
11. 05. 2021 09:27:30:338 - Start of lower the leg rest segment
11. 05. 2021 09:27:37:016 - Finish of lower the leg rest segment
11. 05. 2021 09:27:47:256 - Both headrest and leg rest segment
11. 05. 2021 09:27:50:228 - Headrest segment
11. 05. 2021 09:27:53:601 - Activation of lower the headrest segment
11. 05. 2021 09:27:54:212 - Finish of lower the headrest segment
11. 05. 2021 09:27:56:229 - Activation of lower the headrest segment
11. 05. 2021 09:27:57:433 - Start of lower the headrest segment
11. 05. 2021 09:28:03:354 - Finish of lower the headrest segment
11. 05. 2021 09:28:12:011 - Return to the Standby mode
11. 05. 2021 09:28:12:507 - Test completed
----------------------------------------------------------
a) 0:00:40,1315674
b) 27
c) 0:00:12,5982796
d) 0:00:32,3810725
e) 0:00:03,6461194
f) 0:01:25,1109195
-----------Legenda-----------
a) Task time*
b) Number of steps (for Total time)
c) Time of leg rest activation
d) Time of headrest activation
e) Èas inicializace
f) Total time


-----P10-----Test 1-----
11. 05. 2021 10:31:00:623 - Begin of the test
11. 05. 2021 10:31:01:000 - Standby mode deactivation
11. 05. 2021 10:31:04:494 - Selection mode activation
11. 05. 2021 10:31:07:072 - Leg rest segment
11. 05. 2021 10:31:08:271 - Leg rest segment
11. 05. 2021 10:31:08:541 - Leg rest segment
11. 05. 2021 10:31:09:128 - Leg rest segment
11. 05. 2021 10:31:09:907 - Leg rest segment
11. 05. 2021 10:31:10:144 - Leg rest segment
11. 05. 2021 10:31:11:321 - Leg rest segment
11. 05. 2021 10:31:11:886 - Activation of raise of the leg rest segment
11. 05. 2021 10:31:14:430 - Start raise the leg rest segment
11. 05. 2021 10:31:20:244 - Finish raise the leg rest segment
11. 05. 2021 10:31:20:492 - Both headrest and leg rest segment
11. 05. 2021 10:31:20:764 - Both headrest and leg rest segment
11. 05. 2021 10:31:23:101 - Headrest segment
11. 05. 2021 10:31:23:373 - Headrest segment
11. 05. 2021 10:31:23:721 - Headrest segment
11. 05. 2021 10:31:24:441 - Headrest segment
11. 05. 2021 10:31:28:747 - Activation of raise of the headrest segment
11. 05. 2021 10:31:30:274 - Start raise the headrest segment
11. 05. 2021 10:31:35:260 - Finish raise the headrest segment
11. 05. 2021 10:31:36:817 - Headrest segment
11. 05. 2021 10:31:37:503 - Both headrest and leg rest segment
11. 05. 2021 10:31:42:336 - Leg rest segment
11. 05. 2021 10:31:45:421 - Activation of lower the leg rest segment
11. 05. 2021 10:31:47:851 - Activation of lower the leg rest segment
11. 05. 2021 10:31:49:355 - Start of lower the leg rest segment
11. 05. 2021 10:31:49:510 - Finish of lower the leg rest segment
11. 05. 2021 10:31:52:236 - Activation of lower the leg rest segment
11. 05. 2021 10:31:55:862 - Activation of lower the leg rest segment
11. 05. 2021 10:31:58:243 - Start of lower the leg rest segment
11. 05. 2021 10:32:04:202 - Finish of lower the leg rest segment
11. 05. 2021 10:32:05:914 - Both headrest and leg rest segment
11. 05. 2021 10:32:06:211 - Both headrest and leg rest segment
11. 05. 2021 10:32:06:745 - Headrest segment
11. 05. 2021 10:32:08:821 - Activation of lower the headrest segment
11. 05. 2021 10:32:11:337 - Start of lower the headrest segment
11. 05. 2021 10:32:16:853 - Finish of lower the headrest segment
11. 05. 2021 10:32:19:852 - Return to the Standby mode
11. 05. 2021 10:32:20:509 - Test completed
----------------------------------------------------------
a) 0:00:57,4561494
b) 38
c) 0:00:11,9289865
d) 0:00:10,5014604
e) 0:00:03,8712355
f) 0:01:19,8865963
-----------Legenda-----------
a) Task time*
b) Number of steps (for Total time)
c) Time of leg rest activation
d) Time of headrest activation
e) Èas inicializace
f) Total time

-----P10----Test 2------
11. 05. 2021 10:32:50:768 - Begin of the test
11. 05. 2021 10:32:51:180 - Standby mode deactivation
11. 05. 2021 10:32:52:413 - Standby mode deactivation
11. 05. 2021 10:32:55:853 - Selection mode activation
11. 05. 2021 10:32:58:081 - Leg rest segment
11. 05. 2021 10:32:58:488 - Leg rest segment
11. 05. 2021 10:33:00:613 - Leg rest segment
11. 05. 2021 10:33:01:986 - Leg rest segment
11. 05. 2021 10:33:02:207 - Leg rest segment
11. 05. 2021 10:33:02:627 - Leg rest segment
11. 05. 2021 10:33:03:166 - Leg rest segment
11. 05. 2021 10:33:04:033 - Leg rest segment
11. 05. 2021 10:33:04:439 - Leg rest segment
11. 05. 2021 10:33:05:612 - Activation of raise of the leg rest segment
11. 05. 2021 10:33:08:043 - Start raise the leg rest segment
11. 05. 2021 10:33:14:355 - Finish raise the leg rest segment
11. 05. 2021 10:33:14:912 - Both headrest and leg rest segment
11. 05. 2021 10:33:15:391 - Headrest segment
11. 05. 2021 10:33:15:687 - Headrest segment
11. 05. 2021 10:33:16:770 - Headrest segment
11. 05. 2021 10:33:17:614 - Headrest segment
11. 05. 2021 10:33:23:158 - Activation of raise of the headrest segment
11. 05. 2021 10:33:25:041 - Start raise the headrest segment
11. 05. 2021 10:33:32:355 - Finish raise the headrest segment
11. 05. 2021 10:33:34:919 - Both headrest and leg rest segment
11. 05. 2021 10:33:35:370 - Leg rest segment
11. 05. 2021 10:33:36:297 - Leg rest segment
11. 05. 2021 10:33:37:125 - Leg rest segment
11. 05. 2021 10:33:37:891 - Activation of lower the leg rest segment
11. 05. 2021 10:33:40:319 - Activation of lower the leg rest segment
11. 05. 2021 10:33:42:545 - Start of lower the leg rest segment
11. 05. 2021 10:33:49:930 - Finish of lower the leg rest segment
11. 05. 2021 10:33:50:310 - Both headrest and leg rest segment
11. 05. 2021 10:33:51:058 - Headrest segment
11. 05. 2021 10:33:55:183 - Headrest segment
11. 05. 2021 10:33:56:563 - Activation of lower the headrest segment
11. 05. 2021 10:33:59:010 - Activation of lower the headrest segment
11. 05. 2021 10:34:04:679 - Activation of lower the headrest segment
11. 05. 2021 10:34:05:798 - Start of lower the headrest segment
11. 05. 2021 10:34:13:525 - Finish of lower the headrest segment
11. 05. 2021 10:34:19:747 - Return to the Standby mode
11. 05. 2021 10:34:20:166 - Standby mode deactivation
11. 05. 2021 10:34:20:478 - Test completed
----------------------------------------------------------
a) 0:01:00,9723741
b) 40
c) 0:00:13,6966963
d) 0:00:15,0410797
e) 0:00:05,0845902
f) 0:01:29,7101501
-----------Legenda-----------
a) Task time*
b) Number of steps (for Total time)
c) Time of leg rest activation
d) Time of headrest activation
e) Èas inicializace
f) Total time

-----P10----Test 3------
11. 05. 2021 10:34:46:913 - Begin of the test
11. 05. 2021 10:34:48:117 - Standby mode deactivation
11. 05. 2021 10:34:53:149 - Selection mode activation
11. 05. 2021 10:34:54:863 - Leg rest segment
11. 05. 2021 10:34:55:930 - Leg rest segment
11. 05. 2021 10:34:59:082 - Activation of raise of the leg rest segment
11. 05. 2021 10:35:00:776 - Start raise the leg rest segment
11. 05. 2021 10:35:05:572 - Finish raise the leg rest segment
11. 05. 2021 10:35:07:706 - Both headrest and leg rest segment
11. 05. 2021 10:35:08:562 - Headrest segment
11. 05. 2021 10:35:10:015 - Activation of raise of the headrest segment
11. 05. 2021 10:35:17:164 - Return to the Standby mode
11. 05. 2021 10:35:19:179 - Standby mode deactivation
11. 05. 2021 10:35:24:306 - Selection mode activation
11. 05. 2021 10:35:26:305 - Headrest segment
11. 05. 2021 10:35:27:011 - Headrest segment
11. 05. 2021 10:35:32:965 - Activation of raise of the headrest segment
11. 05. 2021 10:35:34:248 - Start raise the headrest segment
11. 05. 2021 10:35:38:383 - Finish raise the headrest segment
11. 05. 2021 10:35:40:784 - Both headrest and leg rest segment
11. 05. 2021 10:35:41:390 - Leg rest segment
11. 05. 2021 10:35:42:443 - Leg rest segment
11. 05. 2021 10:35:43:343 - Activation of lower the leg rest segment
11. 05. 2021 10:35:45:759 - Start of lower the leg rest segment
11. 05. 2021 10:35:50:089 - Finish of lower the leg rest segment
11. 05. 2021 10:35:51:504 - Both headrest and leg rest segment
11. 05. 2021 10:35:53:201 - Headrest segment
11. 05. 2021 10:35:54:009 - Headrest segment
11. 05. 2021 10:35:54:259 - Headrest segment
11. 05. 2021 10:35:55:358 - Activation of lower the headrest segment
11. 05. 2021 10:35:57:078 - Start of lower the headrest segment
11. 05. 2021 10:36:02:556 - Finish of lower the headrest segment
11. 05. 2021 10:36:05:556 - Return to the Standby mode
11. 05. 2021 10:36:06:094 - Test completed
----------------------------------------------------------
a) 0:01:00,4423053
b) 30
c) 0:00:09,1252134
d) 0:00:09,6137704
e) 0:00:06,2364234
f) 0:01:19,1812891
-----------Legenda-----------
a) Task time*
b) Number of steps (for Total time)
c) Time of leg rest activation
d) Time of headrest activation
e) Èas inicializace
f) Total time


-----P11----Test 1------
x
-----P11----Test 2------
x
-----P11----Test 3------
x

-----P12----Test 1------
11. 05. 2021 13:11:01:588 - Begin of the test
11. 05. 2021 13:11:02:918 - Standby mode deactivation
11. 05. 2021 13:11:07:416 - Selection mode activation
11. 05. 2021 13:11:10:755 - Leg rest segment
11. 05. 2021 13:11:12:443 - Activation of raise of the leg rest segment
11. 05. 2021 13:11:13:653 - Start raise the leg rest segment
11. 05. 2021 13:11:18:431 - Finish raise the leg rest segment
11. 05. 2021 13:11:20:959 - Both headrest and leg rest segment
11. 05. 2021 13:11:21:169 - Both headrest and leg rest segment
11. 05. 2021 13:11:23:194 - Headrest segment
11. 05. 2021 13:11:25:289 - Activation of raise of the headrest segment
11. 05. 2021 13:11:28:728 - Activation of raise of the headrest segment
11. 05. 2021 13:11:30:978 - Start raise the headrest segment
11. 05. 2021 13:11:34:058 - Finish raise the headrest segment
11. 05. 2021 13:11:37:460 - Both headrest and leg rest segment
11. 05. 2021 13:11:38:916 - Leg rest segment
11. 05. 2021 13:11:41:148 - Activation of lower the leg rest segment
11. 05. 2021 13:11:42:165 - Start of lower the leg rest segment
11. 05. 2021 13:11:48:652 - Finish of lower the leg rest segment
11. 05. 2021 13:11:49:517 - Both headrest and leg rest segment
11. 05. 2021 13:11:50:208 - Headrest segment
11. 05. 2021 13:11:50:463 - Headrest segment
11. 05. 2021 13:11:52:490 - Activation of lower the headrest segment
11. 05. 2021 13:11:55:697 - Activation of lower the headrest segment
11. 05. 2021 13:11:56:935 - Start of lower the headrest segment
11. 05. 2021 13:11:58:151 - Finish of lower the headrest segment
11. 05. 2021 13:12:04:327 - Return to the Standby mode
11. 05. 2021 13:12:04:906 - Test completed
----------------------------------------------------------
a) 0:00:47,7576013
b) 25
c) 0:00:11,2652788
d) 0:00:04,295306
e) 0:00:05,8279912
f) 0:01:03,3181861
-----------Legenda-----------
a) Task time*
b) Number of steps (for Total time)
c) Time of leg rest activation
d) Time of headrest activation
e) Èas inicializace
f) Total time

-----P12----Test 2------
11. 05. 2021 13:13:34:452 - Begin of the test
11. 05. 2021 13:13:36:471 - Standby mode deactivation
11. 05. 2021 13:13:41:415 - Selection mode activation
11. 05. 2021 13:13:43:964 - Leg rest segment
11. 05. 2021 13:13:45:761 - Activation of raise of the leg rest segment
11. 05. 2021 13:13:46:844 - Start raise the leg rest segment
11. 05. 2021 13:13:51:071 - Finish raise the leg rest segment
11. 05. 2021 13:13:53:108 - Both headrest and leg rest segment
11. 05. 2021 13:13:53:770 - Headrest segment
11. 05. 2021 13:13:54:231 - Headrest segment
11. 05. 2021 13:13:55:537 - Activation of raise of the headrest segment
11. 05. 2021 13:13:57:777 - Start raise the headrest segment
11. 05. 2021 13:13:59:807 - Finish raise the headrest segment
11. 05. 2021 13:14:02:333 - Both headrest and leg rest segment
11. 05. 2021 13:14:04:782 - Leg rest segment
11. 05. 2021 13:14:06:941 - Activation of lower the leg rest segment
11. 05. 2021 13:14:07:935 - Start of lower the leg rest segment
11. 05. 2021 13:14:11:789 - Finish of lower the leg rest segment
11. 05. 2021 13:14:12:278 - Both headrest and leg rest segment
11. 05. 2021 13:14:14:978 - Headrest segment
11. 05. 2021 13:14:15:246 - Headrest segment
11. 05. 2021 13:14:16:778 - Activation of lower the headrest segment
11. 05. 2021 13:14:18:954 - Start of lower the headrest segment
11. 05. 2021 13:14:22:278 - Finish of lower the headrest segment
11. 05. 2021 13:14:25:279 - Return to the Standby mode
11. 05. 2021 13:14:25:852 - Test completed
----------------------------------------------------------
a) 0:00:37,9661995
b) 23
c) 0:00:08,0804404
d) 0:00:05,3530891
e) 0:00:06,9626175
f) 0:00:51,399729
-----------Legenda-----------
a) Task time*
b) Number of steps (for Total time)
c) Time of leg rest activation
d) Time of headrest activation
e) Èas inicializace
f) Total time

-----P12----Test 3------
11. 05. 2021 13:15:12:579 - Begin of the test
11. 05. 2021 13:15:13:009 - Standby mode deactivation
11. 05. 2021 13:15:17:962 - Selection mode activation
11. 05. 2021 13:15:19:929 - Leg rest segment
11. 05. 2021 13:15:20:224 - Leg rest segment
11. 05. 2021 13:15:20:556 - Leg rest segment
11. 05. 2021 13:15:21:189 - Leg rest segment
11. 05. 2021 13:15:22:958 - Activation of raise of the leg rest segment
11. 05. 2021 13:15:23:980 - Start raise the leg rest segment
11. 05. 2021 13:15:27:919 - Finish raise the leg rest segment
11. 05. 2021 13:15:29:346 - Both headrest and leg rest segment
11. 05. 2021 13:15:29:751 - Headrest segment
11. 05. 2021 13:15:29:978 - Headrest segment
11. 05. 2021 13:15:31:103 - Activation of lower the headrest segment
11. 05. 2021 13:15:33:381 - Finish of lower the headrest segment
11. 05. 2021 13:15:33:681 - Activation of raise of the headrest segment
11. 05. 2021 13:15:34:843 - Start raise the headrest segment
11. 05. 2021 13:15:38:930 - Finish raise the headrest segment
11. 05. 2021 13:15:41:823 - Both headrest and leg rest segment
11. 05. 2021 13:15:42:811 - Leg rest segment
11. 05. 2021 13:15:44:415 - Activation of lower the leg rest segment
11. 05. 2021 13:15:46:511 - Start of lower the leg rest segment
11. 05. 2021 13:15:49:024 - Finish of lower the leg rest segment
11. 05. 2021 13:15:51:757 - Both headrest and leg rest segment
11. 05. 2021 13:15:53:556 - Headrest segment
11. 05. 2021 13:15:56:805 - Activation of lower the headrest segment
11. 05. 2021 13:15:57:887 - Start of lower the headrest segment
11. 05. 2021 13:16:03:170 - Finish of lower the headrest segment
11. 05. 2021 13:16:06:260 - Return to the Standby mode
11. 05. 2021 13:16:06:746 - Test completed
----------------------------------------------------------
a) 0:00:28,9430329
b) 27
c) 0:00:06,4522844
d) 0:00:18,7715101
e) 0:00:05,3822015
f) 0:00:54,1668274
-----------Legenda-----------
a) Task time*
b) Number of steps (for Total time)
c) Time of leg rest activation
d) Time of headrest activation
e) Èas inicializace
f) Total time


-----P13----Test 1------
12. 05. 2021 07:29:54:510 - Begin of the test
12. 05. 2021 07:29:57:966 - Selection mode activation
12. 05. 2021 07:30:16:401 - Leg rest segment
12. 05. 2021 07:30:26:272 - Activation of raise of the leg rest segment
12. 05. 2021 07:30:31:098 - Activation of raise of the leg rest segment
12. 05. 2021 07:30:33:024 - Start raise the leg rest segment
12. 05. 2021 07:30:37:873 - Finish raise the leg rest segment
12. 05. 2021 07:30:41:300 - Both headrest and leg rest segment
12. 05. 2021 07:30:42:468 - Headrest segment
12. 05. 2021 07:30:43:371 - Headrest segment
12. 05. 2021 07:30:47:000 - Activation of raise of the headrest segment
12. 05. 2021 07:30:48:213 - Start raise the headrest segment
12. 05. 2021 07:30:51:812 - Finish raise the headrest segment
12. 05. 2021 07:30:53:583 - Activation of lower the headrest segment
12. 05. 2021 07:31:00:476 - Both headrest and leg rest segment
12. 05. 2021 07:31:06:212 - Leg rest segment
12. 05. 2021 07:31:06:798 - Leg rest segment
12. 05. 2021 07:31:07:428 - Leg rest segment
12. 05. 2021 07:31:08:597 - Activation of lower the leg rest segment
12. 05. 2021 07:31:09:946 - Start of lower the leg rest segment
12. 05. 2021 07:31:15:322 - Finish of lower the leg rest segment
12. 05. 2021 07:31:15:617 - Both headrest and leg rest segment
12. 05. 2021 07:31:16:021 - Headrest segment
12. 05. 2021 07:31:16:517 - Headrest segment
12. 05. 2021 07:31:16:846 - Headrest segment
12. 05. 2021 07:31:17:328 - Headrest segment
12. 05. 2021 07:31:18:362 - Headrest segment
12. 05. 2021 07:31:19:098 - Activation of lower the headrest segment
12. 05. 2021 07:31:21:314 - Start of lower the headrest segment
12. 05. 2021 07:31:26:618 - Finish of lower the headrest segment
12. 05. 2021 07:31:29:618 - Return to the Standby mode
12. 05. 2021 07:31:30:565 - Test completed
----------------------------------------------------------
a) 0:01:16,9270147
b) 29
c) 0:00:10,224612
d) 0:00:08,9029111
e) 0:00:03,4551045
f) 0:01:36,0545378
-----------Legenda-----------
a) Task time*
b) Number of steps (for Total time)
c) Time of leg rest activation
d) Time of headrest activation
e) Èas inicializace
f) Total time

-----P13----Test 2------
12. 05. 2021 07:32:58:861 - Begin of the test
12. 05. 2021 07:33:01:839 - Selection mode activation
12. 05. 2021 07:33:09:020 - Leg rest segment
12. 05. 2021 07:33:09:281 - Leg rest segment
12. 05. 2021 07:33:09:703 - Leg rest segment
12. 05. 2021 07:33:14:117 - Activation of raise of the leg rest segment
12. 05. 2021 07:33:15:947 - Start raise the leg rest segment
12. 05. 2021 07:33:23:245 - Finish raise the leg rest segment
12. 05. 2021 07:33:24:552 - Both headrest and leg rest segment
12. 05. 2021 07:33:27:702 - Headrest segment
12. 05. 2021 07:33:28:856 - Headrest segment
12. 05. 2021 07:33:32:527 - Activation of raise of the headrest segment
12. 05. 2021 07:33:33:852 - Start raise the headrest segment
12. 05. 2021 07:33:39:104 - Finish raise the headrest segment
12. 05. 2021 07:33:42:016 - Both headrest and leg rest segment
12. 05. 2021 07:33:43:223 - Leg rest segment
12. 05. 2021 07:33:45:615 - Activation of lower the leg rest segment
12. 05. 2021 07:33:47:014 - Start of lower the leg rest segment
12. 05. 2021 07:33:51:398 - Finish of lower the leg rest segment
12. 05. 2021 07:33:52:089 - Both headrest and leg rest segment
12. 05. 2021 07:33:52:809 - Headrest segment
12. 05. 2021 07:33:53:109 - Headrest segment
12. 05. 2021 07:33:53:316 - Headrest segment
12. 05. 2021 07:33:54:160 - Headrest segment
12. 05. 2021 07:33:54:863 - Activation of lower the headrest segment
12. 05. 2021 07:33:56:781 - Start of lower the headrest segment
12. 05. 2021 07:34:01:962 - Finish of lower the headrest segment
12. 05. 2021 07:34:05:009 - Return to the Standby mode
12. 05. 2021 07:34:05:469 - Test completed
----------------------------------------------------------
a) 0:00:44,4920454
b) 26
c) 0:00:11,6828914
d) 0:00:10,432803
e) 0:00:02,9774202
f) 0:01:06,6077398
-----------Legenda-----------
a) Task time*
b) Number of steps (for Total time)
c) Time of leg rest activation
d) Time of headrest activation
e) Èas inicializace
f) Total time

-----P13----Test 3------
12. 05. 2021 07:34:38:789 - Begin of the test
12. 05. 2021 07:34:39:388 - Standby mode deactivation
12. 05. 2021 07:34:43:118 - Selection mode activation
12. 05. 2021 07:34:44:118 - Leg rest segment
12. 05. 2021 07:34:47:136 - Activation of raise of the leg rest segment
12. 05. 2021 07:34:49:473 - Start raise the leg rest segment
12. 05. 2021 07:34:53:103 - Finish raise the leg rest segment
12. 05. 2021 07:34:54:081 - Both headrest and leg rest segment
12. 05. 2021 07:34:56:223 - Headrest segment
12. 05. 2021 07:34:57:276 - Headrest segment
12. 05. 2021 07:34:57:934 - Activation of raise of the headrest segment
12. 05. 2021 07:34:59:045 - Start raise the headrest segment
12. 05. 2021 07:35:02:198 - Finish raise the headrest segment
12. 05. 2021 07:35:02:870 - Both headrest and leg rest segment
12. 05. 2021 07:35:06:461 - Aktivace oboje dolù
12. 05. 2021 07:35:08:495 - Konec oboje dolù
12. 05. 2021 07:35:09:768 - Leg rest segment
12. 05. 2021 07:35:11:556 - Activation of lower the leg rest segment
12. 05. 2021 07:35:13:048 - Start of lower the leg rest segment
12. 05. 2021 07:35:15:572 - Finish of lower the leg rest segment
12. 05. 2021 07:35:16:130 - Both headrest and leg rest segment
12. 05. 2021 07:35:16:923 - Headrest segment
12. 05. 2021 07:35:19:414 - Activation of lower the headrest segment
12. 05. 2021 07:35:21:749 - Start of lower the headrest segment
12. 05. 2021 07:35:25:077 - Finish of lower the headrest segment
12. 05. 2021 07:35:28:089 - Return to the Standby mode
12. 05. 2021 07:35:28:453 - Test completed
----------------------------------------------------------
a) 0:00:27,5803585
b) 24
c) 0:00:06,153976
d) 0:00:06,4800575
e) 0:00:04,3284153
f) 0:00:49,6637919
-----------Legenda-----------
a) Task time*
b) Number of steps (for Total time)
c) Time of leg rest activation
d) Time of headrest activation
e) Èas inicializace
f) Total time


-----P14----Test 1------
12. 05. 2021 08:42:56:591 - Begin of the test
12. 05. 2021 08:42:59:728 - Selection mode activation
12. 05. 2021 08:43:00:545 - Aktivace oboje nahoru
12. 05. 2021 08:43:03:768 - Leg rest segment
12. 05. 2021 08:43:06:249 - Activation of raise of the leg rest segment
12. 05. 2021 08:43:08:227 - Start raise the leg rest segment
12. 05. 2021 08:43:13:231 - Finish raise the leg rest segment
12. 05. 2021 08:43:13:532 - Both headrest and leg rest segment
12. 05. 2021 08:43:14:971 - Headrest segment
12. 05. 2021 08:43:16:021 - Headrest segment
12. 05. 2021 08:43:18:619 - Activation of raise of the headrest segment
12. 05. 2021 08:43:20:634 - Start raise the headrest segment
12. 05. 2021 08:43:24:259 - Finish raise the headrest segment
12. 05. 2021 08:43:24:602 - Headrest segment
12. 05. 2021 08:43:26:372 - Headrest segment
12. 05. 2021 08:43:27:095 - Both headrest and leg rest segment
12. 05. 2021 08:43:29:416 - Leg rest segment
12. 05. 2021 08:43:31:443 - Activation of lower the leg rest segment
12. 05. 2021 08:43:33:354 - Start of lower the leg rest segment
12. 05. 2021 08:43:34:123 - Finish of lower the leg rest segment
12. 05. 2021 08:43:35:492 - Activation of lower the leg rest segment
12. 05. 2021 08:43:36:359 - Start of lower the leg rest segment
12. 05. 2021 08:43:37:404 - Finish of lower the leg rest segment
12. 05. 2021 08:43:40:485 - Both headrest and leg rest segment
12. 05. 2021 08:43:40:770 - Both headrest and leg rest segment
12. 05. 2021 08:43:42:243 - Headrest segment
12. 05. 2021 08:43:45:302 - Activation of lower the headrest segment
12. 05. 2021 08:43:47:432 - Start of lower the headrest segment
12. 05. 2021 08:43:47:626 - Finish of lower the headrest segment
12. 05. 2021 08:43:50:653 - Return to the Standby mode
12. 05. 2021 08:43:52:226 - Test completed
----------------------------------------------------------
a) 0:00:44,9976246
b) 28
c) 0:00:06,8185057
d) 0:00:03,8193544
e) 0:00:03,137334
f) 0:00:55,6354847
-----------Legenda-----------
a) Task time*
b) Number of steps (for Total time)
c) Time of leg rest activation
d) Time of headrest activation
e) Èas inicializace
f) Total time

-----P14----Test 2------
12. 05. 2021 08:45:15:451 - Begin of the test
12. 05. 2021 08:45:18:853 - Selection mode activation
12. 05. 2021 08:45:20:370 - Headrest segment
12. 05. 2021 08:45:20:922 - Both headrest and leg rest segment
12. 05. 2021 08:45:21:435 - Leg rest segment
12. 05. 2021 08:45:22:335 - Leg rest segment
12. 05. 2021 08:45:23:190 - Activation of raise of the leg rest segment
12. 05. 2021 08:45:26:190 - Activation of raise of the leg rest segment
12. 05. 2021 08:45:27:977 - Start raise the leg rest segment
12. 05. 2021 08:45:32:571 - Finish raise the leg rest segment
12. 05. 2021 08:45:34:185 - Both headrest and leg rest segment
12. 05. 2021 08:45:37:183 - Headrest segment
12. 05. 2021 08:45:37:424 - Headrest segment
12. 05. 2021 08:45:39:134 - Activation of raise of the headrest segment
12. 05. 2021 08:45:40:734 - Start raise the headrest segment
12. 05. 2021 08:45:44:028 - Finish raise the headrest segment
12. 05. 2021 08:45:44:367 - Both headrest and leg rest segment
12. 05. 2021 08:45:44:924 - Leg rest segment
12. 05. 2021 08:45:47:516 - Activation of lower the leg rest segment
12. 05. 2021 08:45:50:307 - Activation of raise of the leg rest segment
12. 05. 2021 08:45:51:227 - Start raise the leg rest segment
12. 05. 2021 08:45:53:557 - Finish raise the leg rest segment
12. 05. 2021 08:45:53:861 - Activation of lower the leg rest segment
12. 05. 2021 08:45:56:156 - Start of lower the leg rest segment
12. 05. 2021 08:46:00:421 - Finish of lower the leg rest segment
12. 05. 2021 08:46:02:861 - Both headrest and leg rest segment
12. 05. 2021 08:46:03:839 - Headrest segment
12. 05. 2021 08:46:05:397 - Headrest segment
12. 05. 2021 08:46:05:818 - Activation of lower the headrest segment
12. 05. 2021 08:46:07:434 - Start of lower the headrest segment
12. 05. 2021 08:46:11:899 - Finish of lower the headrest segment
12. 05. 2021 08:46:17:173 - Return to the Standby mode
12. 05. 2021 08:46:17:643 - Test completed
----------------------------------------------------------
a) 0:00:43,2428341
b) 30
c) 0:00:11,1889155
d) 0:00:07,7598879
e) 0:00:03,4013059
f) 0:01:02,1916375
-----------Legenda-----------
a) Task time*
b) Number of steps (for Total time)
c) Time of leg rest activation
d) Time of headrest activation
e) Èas inicializace
f) Total time

-----P14----Test 3------
12. 05. 2021 08:46:44:660 - Begin of the test
12. 05. 2021 08:46:44:757 - Standby mode deactivation
12. 05. 2021 08:46:47:021 - Standby mode deactivation
12. 05. 2021 08:46:52:105 - Selection mode activation
12. 05. 2021 08:46:54:327 - Leg rest segment
12. 05. 2021 08:46:55:933 - Activation of raise of the leg rest segment
12. 05. 2021 08:46:57:534 - Start raise the leg rest segment
12. 05. 2021 08:47:02:664 - Finish raise the leg rest segment
12. 05. 2021 08:47:02:994 - Both headrest and leg rest segment
12. 05. 2021 08:47:05:115 - Headrest segment
12. 05. 2021 08:47:07:050 - Activation of raise of the headrest segment
12. 05. 2021 08:47:11:482 - Activation of raise of the headrest segment
12. 05. 2021 08:47:13:149 - Start raise the headrest segment
12. 05. 2021 08:47:16:675 - Finish raise the headrest segment
12. 05. 2021 08:47:16:918 - Headrest segment
12. 05. 2021 08:47:20:065 - Both headrest and leg rest segment
12. 05. 2021 08:47:22:493 - Leg rest segment
12. 05. 2021 08:47:23:676 - Leg rest segment
12. 05. 2021 08:47:24:430 - Activation of lower the leg rest segment
12. 05. 2021 08:47:26:716 - Start of lower the leg rest segment
12. 05. 2021 08:47:33:467 - Finish of lower the leg rest segment
12. 05. 2021 08:47:35:062 - Both headrest and leg rest segment
12. 05. 2021 08:47:38:098 - Headrest segment
12. 05. 2021 08:47:39:907 - Activation of lower the headrest segment
12. 05. 2021 08:47:41:339 - Start of lower the headrest segment
12. 05. 2021 08:47:47:447 - Finish of lower the headrest segment
12. 05. 2021 08:47:50:496 - Return to the Standby mode
12. 05. 2021 08:47:50:955 - Test completed
----------------------------------------------------------
a) 0:00:44,7803078
b) 25
c) 0:00:11,880576
d) 0:00:09,6340878
e) 0:00:07,4452795
f) 0:01:06,2949716
-----------Legenda-----------
a) Task time*
b) Number of steps (for Total time)
c) Time of leg rest activation
d) Time of headrest activation
e) Èas inicializace
f) Total time


-----P15----Test 1------
12. 05. 2021 09:24:01:243 - Begin of the test
12. 05. 2021 09:24:03:697 - Standby mode deactivation
12. 05. 2021 09:24:06:995 - Selection mode activation
12. 05. 2021 09:24:09:266 - Leg rest segment
12. 05. 2021 09:24:09:636 - Leg rest segment
12. 05. 2021 09:24:11:321 - Activation of raise of the leg rest segment
12. 05. 2021 09:24:12:717 - Start raise the leg rest segment
12. 05. 2021 09:24:18:291 - Finish raise the leg rest segment
12. 05. 2021 09:24:20:706 - Both headrest and leg rest segment
12. 05. 2021 09:24:21:470 - Headrest segment
12. 05. 2021 09:24:30:581 - Activation of lower the headrest segment
12. 05. 2021 09:24:32:765 - Start of lower the headrest segment
12. 05. 2021 09:24:34:447 - Finish of lower the headrest segment
12. 05. 2021 09:24:35:870 - Activation of raise of the headrest segment
12. 05. 2021 09:24:37:621 - Start raise the headrest segment
12. 05. 2021 09:24:43:166 - Finish raise the headrest segment
12. 05. 2021 09:24:47:094 - Both headrest and leg rest segment
12. 05. 2021 09:24:47:408 - Both headrest and leg rest segment
12. 05. 2021 09:24:47:930 - Leg rest segment
12. 05. 2021 09:24:55:476 - Activation of lower the leg rest segment
12. 05. 2021 09:24:56:641 - Start of lower the leg rest segment
12. 05. 2021 09:25:00:027 - Finish of lower the leg rest segment
12. 05. 2021 09:25:02:481 - Both headrest and leg rest segment
12. 05. 2021 09:25:03:623 - Headrest segment
12. 05. 2021 09:25:06:018 - Activation of lower the headrest segment
12. 05. 2021 09:25:07:227 - Start of lower the headrest segment
12. 05. 2021 09:25:11:822 - Finish of lower the headrest segment
12. 05. 2021 09:25:16:433 - Return to the Standby mode
12. 05. 2021 09:25:16:921 - Test completed
----------------------------------------------------------
a) 0:00:54,895928
b) 26
c) 0:00:08,9607818
d) 0:00:11,8216303
e) 0:00:05,7525317
f) 0:01:15,6783401
-----------Legenda-----------
a) Task time*
b) Number of steps (for Total time)
c) Time of leg rest activation
d) Time of headrest activation
e) Èas inicializace
f) Total time

-----P15----Test 2------
12. 05. 2021 09:27:02:234 - Begin of the test
12. 05. 2021 09:27:04:216 - Standby mode deactivation
12. 05. 2021 09:27:09:260 - Selection mode activation
12. 05. 2021 09:27:11:969 - Leg rest segment
12. 05. 2021 09:27:16:649 - Return to the Standby mode
12. 05. 2021 09:27:17:492 - Standby mode deactivation
12. 05. 2021 09:27:20:933 - Selection mode activation
12. 05. 2021 09:27:23:461 - Leg rest segment
12. 05. 2021 09:27:26:116 - Activation of raise of the leg rest segment
12. 05. 2021 09:27:28:121 - Start raise the leg rest segment
12. 05. 2021 09:27:33:509 - Finish raise the leg rest segment
12. 05. 2021 09:27:35:077 - Both headrest and leg rest segment
12. 05. 2021 09:27:35:886 - Headrest segment
12. 05. 2021 09:27:36:176 - Headrest segment
12. 05. 2021 09:27:38:040 - Activation of raise of the headrest segment
12. 05. 2021 09:27:39:324 - Start raise the headrest segment
12. 05. 2021 09:27:43:605 - Finish raise the headrest segment
12. 05. 2021 09:27:47:561 - Both headrest and leg rest segment
12. 05. 2021 09:27:48:867 - Leg rest segment
12. 05. 2021 09:27:54:109 - Return to the Standby mode
12. 05. 2021 09:27:54:959 - Standby mode deactivation
12. 05. 2021 09:27:58:418 - Selection mode activation
12. 05. 2021 09:28:01:107 - Leg rest segment
12. 05. 2021 09:28:06:214 - Return to the Standby mode
12. 05. 2021 09:28:07:339 - Standby mode deactivation
12. 05. 2021 09:28:10:792 - Selection mode activation
12. 05. 2021 09:28:13:659 - Leg rest segment
12. 05. 2021 09:28:17:385 - Return to the Standby mode
12. 05. 2021 09:28:18:478 - Standby mode deactivation
12. 05. 2021 09:28:21:084 - Standby mode deactivation
12. 05. 2021 09:28:24:508 - Selection mode activation
12. 05. 2021 09:28:26:772 - Leg rest segment
12. 05. 2021 09:28:33:507 - Activation of lower the leg rest segment
12. 05. 2021 09:28:37:823 - Activation of lower the leg rest segment
12. 05. 2021 09:28:39:071 - Start of lower the leg rest segment
12. 05. 2021 09:28:44:370 - Finish of lower the leg rest segment
12. 05. 2021 09:28:45:958 - Both headrest and leg rest segment
12. 05. 2021 09:28:46:436 - Headrest segment
12. 05. 2021 09:28:49:198 - Activation of lower the headrest segment
12. 05. 2021 09:28:51:202 - Start of lower the headrest segment
12. 05. 2021 09:28:53:853 - Finish of lower the headrest segment
12. 05. 2021 09:28:59:197 - Return to the Standby mode
12. 05. 2021 09:28:59:642 - Test completed
----------------------------------------------------------
a) 0:01:39,7885821
b) 36
c) 0:00:10,6876711
d) 0:00:06,9312554
e) 0:00:07,0257746
f) 0:01:57,4075086
-----------Legenda-----------
a) Task time*
b) Number of steps (for Total time)
c) Time of leg rest activation
d) Time of headrest activation
e) Èas inicializace
f) Total time

-----P15----Test 3------
12. 05. 2021 09:29:07:686 - Begin of the test
12. 05. 2021 09:29:09:502 - Standby mode deactivation
12. 05. 2021 09:29:13:043 - Selection mode activation
12. 05. 2021 09:29:15:253 - Leg rest segment
12. 05. 2021 09:29:17:131 - Activation of raise of the leg rest segment
12. 05. 2021 09:29:18:775 - Start raise the leg rest segment
12. 05. 2021 09:29:22:683 - Finish raise the leg rest segment
12. 05. 2021 09:29:24:353 - Both headrest and leg rest segment
12. 05. 2021 09:29:24:621 - Both headrest and leg rest segment
12. 05. 2021 09:29:25:584 - Headrest segment
12. 05. 2021 09:29:28:270 - Activation of raise of the headrest segment
12. 05. 2021 09:29:30:247 - Start raise the headrest segment
12. 05. 2021 09:29:32:728 - Finish raise the headrest segment
12. 05. 2021 09:29:36:773 - Both headrest and leg rest segment
12. 05. 2021 09:29:37:355 - Leg rest segment
12. 05. 2021 09:29:38:653 - Activation of lower the leg rest segment
12. 05. 2021 09:29:40:454 - Start of lower the leg rest segment
12. 05. 2021 09:29:45:135 - Finish of lower the leg rest segment
12. 05. 2021 09:29:46:344 - Both headrest and leg rest segment
12. 05. 2021 09:29:47:813 - Headrest segment
12. 05. 2021 09:29:52:209 - Activation of lower the headrest segment
12. 05. 2021 09:29:53:214 - Start of lower the headrest segment
12. 05. 2021 09:29:56:697 - Finish of lower the headrest segment
12. 05. 2021 09:30:01:278 - Return to the Standby mode
12. 05. 2021 09:30:01:771 - Test completed
----------------------------------------------------------
a) 0:00:39,5322904
b) 22
c) 0:00:08,588372
d) 0:00:05,9638255
e) 0:00:05,3564151
f) 0:00:54,0844879
-----------Legenda-----------
a) Task time*
b) Number of steps (for Total time)
c) Time of leg rest activation
d) Time of headrest activation
e) Èas inicializace
f) Total time


-----P16----Test 1------
12. 05. 2021 12:00:19:638 - Begin of the test
12. 05. 2021 12:00:22:901 - Selection mode activation
12. 05. 2021 12:00:25:201 - Leg rest segment
12. 05. 2021 12:00:27:073 - Activation of raise of the leg rest segment
12. 05. 2021 12:00:28:751 - Start raise the leg rest segment
12. 05. 2021 12:00:34:016 - Finish raise the leg rest segment
12. 05. 2021 12:00:36:003 - Both headrest and leg rest segment
12. 05. 2021 12:00:37:800 - Headrest segment
12. 05. 2021 12:00:41:630 - Activation of raise of the headrest segment
12. 05. 2021 12:00:45:972 - Activation of raise of the headrest segment
12. 05. 2021 12:00:48:432 - Start raise the headrest segment
12. 05. 2021 12:00:53:150 - Finish raise the headrest segment
12. 05. 2021 12:00:55:106 - Headrest segment
12. 05. 2021 12:00:55:802 - Both headrest and leg rest segment
12. 05. 2021 12:00:59:220 - Leg rest segment
12. 05. 2021 12:00:59:624 - Leg rest segment
12. 05. 2021 12:01:02:370 - Activation of lower the leg rest segment
12. 05. 2021 12:01:03:483 - Start of lower the leg rest segment
12. 05. 2021 12:01:07:590 - Finish of lower the leg rest segment
12. 05. 2021 12:01:10:709 - Activation of raise of the leg rest segment
12. 05. 2021 12:01:13:149 - Both headrest and leg rest segment
12. 05. 2021 12:01:15:254 - Headrest segment
12. 05. 2021 12:01:16:931 - Headrest segment
12. 05. 2021 12:01:17:831 - Activation of lower the headrest segment
12. 05. 2021 12:01:19:245 - Start of lower the headrest segment
12. 05. 2021 12:01:23:903 - Finish of lower the headrest segment
12. 05. 2021 12:01:27:899 - Return to the Standby mode
12. 05. 2021 12:01:28:404 - Test completed
----------------------------------------------------------
a) 0:00:50,0182962
b) 25
c) 0:00:09,3717284
d) 0:00:09,3759518
e) 0:00:03,2623698
f) 0:01:08,7659764
-----------Legenda-----------
a) Task time*
b) Number of steps (for Total time)
c) Time of leg rest activation
d) Time of headrest activation
e) Èas inicializace
f) Total time

-----P16----Test 2------
12. 05. 2021 12:03:22:717 - Begin of the test
12. 05. 2021 12:03:23:742 - Standby mode deactivation
12. 05. 2021 12:03:27:261 - Selection mode activation
12. 05. 2021 12:03:28:389 - Headrest segment
12. 05. 2021 12:03:28:717 - Headrest segment
12. 05. 2021 12:03:30:340 - Both headrest and leg rest segment
12. 05. 2021 12:03:30:907 - Leg rest segment
12. 05. 2021 12:03:31:248 - Leg rest segment
12. 05. 2021 12:03:33:365 - Activation of raise of the leg rest segment
12. 05. 2021 12:03:34:714 - Start raise the leg rest segment
12. 05. 2021 12:03:39:573 - Finish raise the leg rest segment
12. 05. 2021 12:03:41:735 - Both headrest and leg rest segment
12. 05. 2021 12:03:42:094 - Both headrest and leg rest segment
12. 05. 2021 12:03:43:551 - Headrest segment
12. 05. 2021 12:03:43:983 - Headrest segment
12. 05. 2021 12:03:46:366 - Activation of raise of the headrest segment
12. 05. 2021 12:03:48:338 - Start raise the headrest segment
12. 05. 2021 12:03:51:609 - Finish raise the headrest segment
12. 05. 2021 12:03:54:897 - Both headrest and leg rest segment
12. 05. 2021 12:03:57:303 - Aktivace oboje nahoru
12. 05. 2021 12:03:58:825 - Start oboje nahoru
12. 05. 2021 12:04:02:555 - Konec oboje nahoru
12. 05. 2021 12:04:09:651 - Leg rest segment
12. 05. 2021 12:04:10:012 - Leg rest segment
12. 05. 2021 12:04:12:397 - Activation of lower the leg rest segment
12. 05. 2021 12:04:14:571 - Start of lower the leg rest segment
12. 05. 2021 12:04:16:538 - Finish of lower the leg rest segment
12. 05. 2021 12:04:16:993 - Activation of lower the leg rest segment
12. 05. 2021 12:04:19:436 - Start of lower the leg rest segment
12. 05. 2021 12:04:21:120 - Finish of lower the leg rest segment
12. 05. 2021 12:04:24:064 - Both headrest and leg rest segment
12. 05. 2021 12:04:25:831 - Headrest segment
12. 05. 2021 12:04:30:187 - Activation of lower the headrest segment
12. 05. 2021 12:04:32:716 - Start of lower the headrest segment
12. 05. 2021 12:04:37:467 - Finish of lower the headrest segment
12. 05. 2021 12:04:45:888 - Headrest segment
12. 05. 2021 12:04:52:228 - Return to the Standby mode
12. 05. 2021 12:04:52:693 - Test completed
----------------------------------------------------------
a) 0:01:09,7133016
b) 35
c) 0:00:08,5098388
d) 0:00:08,0230934
e) 0:00:04,5439181
f) 0:01:29,9759656
-----------Legenda-----------
a) Task time*
b) Number of steps (for Total time)
c) Time of leg rest activation
d) Time of headrest activation
e) Èas inicializace
f) Total time

-----P16----Test 3------
12. 05. 2021 12:05:05:349 - Begin of the test
12. 05. 2021 12:05:06:297 - Standby mode deactivation
12. 05. 2021 12:05:09:776 - Selection mode activation
12. 05. 2021 12:05:12:513 - Leg rest segment
12. 05. 2021 12:05:12:798 - Leg rest segment
12. 05. 2021 12:05:14:461 - Activation of raise of the leg rest segment
12. 05. 2021 12:05:16:887 - Start raise the leg rest segment
12. 05. 2021 12:05:19:169 - Finish raise the leg rest segment
12. 05. 2021 12:05:22:235 - Both headrest and leg rest segment
12. 05. 2021 12:05:25:758 - Headrest segment
12. 05. 2021 12:05:29:222 - Activation of raise of the headrest segment
12. 05. 2021 12:05:32:941 - Activation of raise of the headrest segment
12. 05. 2021 12:05:33:779 - Start raise the headrest segment
12. 05. 2021 12:05:37:934 - Finish raise the headrest segment
12. 05. 2021 12:05:40:412 - Both headrest and leg rest segment
12. 05. 2021 12:05:41:536 - Leg rest segment
12. 05. 2021 12:05:46:017 - Activation of lower the leg rest segment
12. 05. 2021 12:05:48:060 - Start of lower the leg rest segment
12. 05. 2021 12:05:52:604 - Finish of lower the leg rest segment
12. 05. 2021 12:05:54:990 - Both headrest and leg rest segment
12. 05. 2021 12:05:59:539 - Aktivace oboje nahoru
12. 05. 2021 12:06:00:152 - Konec oboje nahoru
12. 05. 2021 12:06:03:031 - Headrest segment
12. 05. 2021 12:06:08:701 - Activation of lower the headrest segment
12. 05. 2021 12:06:09:796 - Start of lower the headrest segment
12. 05. 2021 12:06:14:400 - Finish of lower the headrest segment
12. 05. 2021 12:06:21:806 - Return to the Standby mode
12. 05. 2021 12:06:22:494 - Test completed
----------------------------------------------------------
a) 0:00:49,4665498
b) 25
c) 0:00:06,826041
d) 0:00:08,7594796
e) 0:00:04,4272767
f) 0:01:17,1444596
-----------Legenda-----------
a) Task time*
b) Number of steps (for Total time)
c) Time of leg rest activation
d) Time of headrest activation
e) Èas inicializace
f) Total time


-----P17----Test 1------
12. 05. 2021 13:11:10:516 - Begin of the test
12. 05. 2021 13:11:10:797 - Standby mode deactivation
12. 05. 2021 13:11:14:556 - Selection mode activation
12. 05. 2021 13:11:16:749 - Leg rest segment
12. 05. 2021 13:11:16:975 - Leg rest segment
12. 05. 2021 13:11:17:708 - Leg rest segment
12. 05. 2021 13:11:18:035 - Leg rest segment
12. 05. 2021 13:11:18:799 - Activation of raise of the leg rest segment
12. 05. 2021 13:11:22:310 - Activation of raise of the leg rest segment
12. 05. 2021 13:11:23:372 - Start raise the leg rest segment
12. 05. 2021 13:11:26:993 - Finish raise the leg rest segment
12. 05. 2021 13:11:30:173 - Both headrest and leg rest segment
12. 05. 2021 13:11:31:687 - Headrest segment
12. 05. 2021 13:11:33:622 - Headrest segment
12. 05. 2021 13:11:34:537 - Activation of raise of the headrest segment
12. 05. 2021 13:11:37:765 - Activation of raise of the headrest segment
12. 05. 2021 13:11:40:342 - Activation of raise of the headrest segment
12. 05. 2021 13:11:41:136 - Start raise the headrest segment
12. 05. 2021 13:11:45:499 - Finish raise the headrest segment
12. 05. 2021 13:11:48:038 - Both headrest and leg rest segment
12. 05. 2021 13:11:49:702 - Leg rest segment
12. 05. 2021 13:11:50:030 - Leg rest segment
12. 05. 2021 13:11:50:254 - Leg rest segment
12. 05. 2021 13:11:50:856 - Leg rest segment
12. 05. 2021 13:11:52:311 - Activation of lower the leg rest segment
12. 05. 2021 13:11:54:637 - Start of lower the leg rest segment
12. 05. 2021 13:11:56:935 - Finish of lower the leg rest segment
12. 05. 2021 13:11:59:107 - Both headrest and leg rest segment
12. 05. 2021 13:11:59:343 - Both headrest and leg rest segment
12. 05. 2021 13:12:03:562 - Headrest segment
12. 05. 2021 13:12:05:545 - Activation of lower the headrest segment
12. 05. 2021 13:12:09:187 - Activation of lower the headrest segment
12. 05. 2021 13:12:11:701 - Start of lower the headrest segment
12. 05. 2021 13:12:13:933 - Finish of lower the headrest segment
12. 05. 2021 13:12:16:250 - Activation of raise of the headrest segment
12. 05. 2021 13:12:23:480 - Return to the Standby mode
12. 05. 2021 13:12:23:946 - Test completed
----------------------------------------------------------
a) 0:01:00,9156016
b) 34
c) 0:00:05,9202032
d) 0:00:06,5940389
e) 0:00:04,0406333
f) 0:01:13,4298437
-----------Legenda-----------
a) Task time*
b) Number of steps (for Total time)
c) Time of leg rest activation
d) Time of headrest activation
e) Èas inicializace
f) Total time

-----P17----Test 2------
12. 05. 2021 13:13:30:413 - Begin of the test
12. 05. 2021 13:13:30:545 - Standby mode deactivation
12. 05. 2021 13:13:35:745 - Selection mode activation
12. 05. 2021 13:13:37:078 - Leg rest segment
12. 05. 2021 13:13:38:178 - Leg rest segment
12. 05. 2021 13:13:39:283 - Activation of raise of the leg rest segment
12. 05. 2021 13:13:42:856 - Activation of raise of the leg rest segment
12. 05. 2021 13:13:45:133 - Start raise the leg rest segment
12. 05. 2021 13:13:48:392 - Finish raise the leg rest segment
12. 05. 2021 13:13:50:190 - Leg rest segment
12. 05. 2021 13:13:50:931 - Both headrest and leg rest segment
12. 05. 2021 13:13:51:678 - Headrest segment
12. 05. 2021 13:13:53:183 - Headrest segment
12. 05. 2021 13:13:54:302 - Activation of raise of the headrest segment
12. 05. 2021 13:13:56:305 - Start raise the headrest segment
12. 05. 2021 13:13:58:322 - Finish raise the headrest segment
12. 05. 2021 13:13:59:822 - Activation of raise of the headrest segment
12. 05. 2021 13:14:00:251 - Both headrest and leg rest segment
12. 05. 2021 13:14:02:267 - Leg rest segment
12. 05. 2021 13:14:04:081 - Leg rest segment
12. 05. 2021 13:14:04:696 - Activation of lower the leg rest segment
12. 05. 2021 13:14:05:670 - Start of lower the leg rest segment
12. 05. 2021 13:14:05:888 - Finish of lower the leg rest segment
12. 05. 2021 13:14:10:756 - Leg rest segment
12. 05. 2021 13:14:11:296 - Both headrest and leg rest segment
12. 05. 2021 13:14:11:850 - Headrest segment
12. 05. 2021 13:14:12:381 - Headrest segment
12. 05. 2021 13:14:13:955 - Activation of lower the headrest segment
12. 05. 2021 13:14:15:483 - Start of lower the headrest segment
12. 05. 2021 13:14:18:793 - Finish of lower the headrest segment
12. 05. 2021 13:14:24:313 - Headrest segment
12. 05. 2021 13:14:29:979 - Return to the Standby mode
12. 05. 2021 13:14:30:434 - Test completed
----------------------------------------------------------
a) 0:00:51,2175217
b) 30
c) 0:00:03,4773817
d) 0:00:05,3256999
e) 0:00:05,3313537
f) 0:01:00,0206033
-----------Legenda-----------
a) Task time*
b) Number of steps (for Total time)
c) Time of leg rest activation
d) Time of headrest activation
e) Èas inicializace
f) Total time

-----P17----Test 3------
12. 05. 2021 13:14:40:803 - Begin of the test
12. 05. 2021 13:14:41:332 - Standby mode deactivation
12. 05. 2021 13:14:46:084 - Standby mode deactivation
12. 05. 2021 13:14:49:697 - Selection mode activation
12. 05. 2021 13:14:51:371 - Leg rest segment
12. 05. 2021 13:14:51:796 - Leg rest segment
12. 05. 2021 13:14:53:261 - Activation of raise of the leg rest segment
12. 05. 2021 13:14:55:465 - Start raise the leg rest segment
12. 05. 2021 13:14:57:985 - Finish raise the leg rest segment
12. 05. 2021 13:15:00:162 - Leg rest segment
12. 05. 2021 13:15:01:068 - Both headrest and leg rest segment
12. 05. 2021 13:15:04:543 - Aktivace oboje nahoru
12. 05. 2021 13:15:06:983 - Start oboje nahoru
12. 05. 2021 13:15:06:996 - Konec oboje nahoru
12. 05. 2021 13:15:07:497 - Headrest segment
12. 05. 2021 13:15:10:899 - Activation of raise of the headrest segment
12. 05. 2021 13:15:14:433 - Activation of raise of the headrest segment
12. 05. 2021 13:15:16:602 - Start raise the headrest segment
12. 05. 2021 13:15:17:719 - Finish raise the headrest segment
12. 05. 2021 13:15:20:548 - Both headrest and leg rest segment
12. 05. 2021 13:15:21:069 - Leg rest segment
12. 05. 2021 13:15:21:327 - Leg rest segment
12. 05. 2021 13:15:21:776 - Leg rest segment
12. 05. 2021 13:15:22:091 - Leg rest segment
12. 05. 2021 13:15:22:419 - Leg rest segment
12. 05. 2021 13:15:23:542 - Leg rest segment
12. 05. 2021 13:15:23:924 - Leg rest segment
12. 05. 2021 13:15:24:380 - Activation of lower the leg rest segment
12. 05. 2021 13:15:26:314 - Start of lower the leg rest segment
12. 05. 2021 13:15:28:526 - Finish of lower the leg rest segment
12. 05. 2021 13:15:34:271 - Both headrest and leg rest segment
12. 05. 2021 13:15:34:540 - Both headrest and leg rest segment
12. 05. 2021 13:15:38:888 - Headrest segment
12. 05. 2021 13:15:42:101 - Activation of lower the headrest segment
12. 05. 2021 13:15:46:359 - Activation of lower the headrest segment
12. 05. 2021 13:15:48:814 - Start of lower the headrest segment
12. 05. 2021 13:15:52:047 - Finish of lower the headrest segment
12. 05. 2021 13:15:56:884 - Return to the Standby mode
12. 05. 2021 13:15:57:298 - Test completed
----------------------------------------------------------
a) 0:01:07,3996797
b) 36
c) 0:00:04,7327764
d) 0:00:04,3496152
e) 0:00:08,8945481
f) 0:01:16,4950835
-----------Legenda-----------
a) Task time*
b) Number of steps (for Total time)
c) Time of leg rest activation
d) Time of headrest activation
e) Èas inicializace
f) Total time


-----C1-----Test 1------
17. 06. 2020 12:48:07:469 - Begin of the test
17. 06. 2020 12:48:09:082 - Standby mode deactivation
17. 06. 2020 12:48:12:543 - Selection mode activation
17. 06. 2020 12:48:14:771 - Leg rest segment
17. 06. 2020 12:48:16:184 - Activation of raise of the leg rest segment
17. 06. 2020 12:48:17:605 - Start raise the leg rest segment
17. 06. 2020 12:48:23:701 - Finish raise the leg rest segment
17. 06. 2020 12:48:25:364 - Both headrest and leg rest segment
17. 06. 2020 12:48:27:703 - Headrest segment
17. 06. 2020 12:48:31:452 - Activation of raise of the headrest segment
17. 06. 2020 12:48:34:057 - Start raise the headrest segment
17. 06. 2020 12:48:37:223 - Finish raise the headrest segment
17. 06. 2020 12:48:37:545 - Headrest segment
17. 06. 2020 12:48:39:159 - Both headrest and leg rest segment
17. 06. 2020 12:48:40:255 - Leg rest segment
17. 06. 2020 12:48:41:653 - Activation of lower the leg rest segment
17. 06. 2020 12:48:42:884 - Start of lower the leg rest segment
17. 06. 2020 12:48:46:902 - Finish of lower the leg rest segment
17. 06. 2020 12:48:55:391 - Both headrest and leg rest segment
17. 06. 2020 12:48:56:277 - Headrest segment
17. 06. 2020 12:48:56:696 - Headrest segment
17. 06. 2020 12:48:57:813 - Activation of lower the headrest segment
17. 06. 2020 12:48:59:920 - Start of lower the headrest segment
17. 06. 2020 12:49:00:296 - Finish of lower the headrest segment
17. 06. 2020 12:49:01:423 - Activation of lower the headrest segment
17. 06. 2020 12:49:02:416 - Start of lower the headrest segment
17. 06. 2020 12:49:03:872 - Finish of lower the headrest segment
17. 06. 2020 12:49:09:057 - Return to the Standby mode
17. 06. 2020 12:49:10:021 - Test completed
----------------------------------------------------------
a) 0:00:47,4396782
b) 26
c) 0:00:10,1145814
d) 0:00:04,997785
e) 0:00:05,0740787
f) 0:01:02,5520446
-----------Legenda-----------
a) Task time*
b) Number of steps (for Total time)
c) Time of leg rest activation
d) Time of headrest activation
e) Èas inicializace
f) Total time

-----C1-----Test 2------
17. 06. 2020 12:52:28:557 - Begin of the test
17. 06. 2020 12:52:29:724 - Standby mode deactivation
17. 06. 2020 12:52:33:309 - Selection mode activation
17. 06. 2020 12:52:34:651 - Leg rest segment
17. 06. 2020 12:52:35:731 - Activation of raise of the leg rest segment
17. 06. 2020 12:52:38:230 - Start raise the leg rest segment
17. 06. 2020 12:52:43:228 - Finish raise the leg rest segment
17. 06. 2020 12:52:44:757 - Both headrest and leg rest segment
17. 06. 2020 12:52:46:062 - Headrest segment
17. 06. 2020 12:52:46:441 - Headrest segment
17. 06. 2020 12:52:47:250 - Activation of raise of the headrest segment
17. 06. 2020 12:52:48:289 - Start raise the headrest segment
17. 06. 2020 12:52:50:978 - Finish raise the headrest segment
17. 06. 2020 12:52:52:857 - Both headrest and leg rest segment
17. 06. 2020 12:52:56:493 - Leg rest segment
17. 06. 2020 12:53:01:981 - Activation of lower the leg rest segment
17. 06. 2020 12:53:04:415 - Start of lower the leg rest segment
17. 06. 2020 12:53:07:657 - Finish of lower the leg rest segment
17. 06. 2020 12:53:08:606 - Both headrest and leg rest segment
17. 06. 2020 12:53:09:774 - Headrest segment
17. 06. 2020 12:53:12:746 - Activation of lower the headrest segment
17. 06. 2020 12:53:13:577 - Start of lower the headrest segment
17. 06. 2020 12:53:16:887 - Finish of lower the headrest segment
17. 06. 2020 12:53:22:540 - Return to the Standby mode
17. 06. 2020 12:53:23:461 - Test completed
----------------------------------------------------------
a) 0:00:40,6666296
b) 22
c) 0:00:08,2391189
d) 0:00:05,9986057
e) 0:00:04,751767
f) 0:00:54,9043542
-----------Legenda-----------
a) Task time*
b) Number of steps (for Total time)
c) Time of leg rest activation
d) Time of headrest activation
e) Èas inicializace
f) Total time

-----C1-----Test 3------
17. 06. 2020 12:54:09:237 - Begin of the test
17. 06. 2020 12:54:10:390 - Standby mode deactivation
17. 06. 2020 12:54:15:525 - Selection mode activation
17. 06. 2020 12:54:17:408 - Leg rest segment
17. 06. 2020 12:54:18:400 - Activation of raise of the leg rest segment
17. 06. 2020 12:54:19:590 - Start raise the leg rest segment
17. 06. 2020 12:54:23:916 - Finish raise the leg rest segment
17. 06. 2020 12:54:26:649 - Both headrest and leg rest segment
17. 06. 2020 12:54:28:089 - Headrest segment
17. 06. 2020 12:54:29:130 - Activation of raise of the headrest segment
17. 06. 2020 12:54:30:998 - Start raise the headrest segment
17. 06. 2020 12:54:33:860 - Finish raise the headrest segment
17. 06. 2020 12:54:34:389 - Headrest segment
17. 06. 2020 12:54:36:351 - Both headrest and leg rest segment
17. 06. 2020 12:54:36:640 - Both headrest and leg rest segment
17. 06. 2020 12:54:37:539 - Leg rest segment
17. 06. 2020 12:54:49:285 - Activation of lower the leg rest segment
17. 06. 2020 12:54:50:275 - Start of lower the leg rest segment
17. 06. 2020 12:54:52:638 - Finish of lower the leg rest segment
17. 06. 2020 12:54:54:324 - Both headrest and leg rest segment
17. 06. 2020 12:54:55:539 - Headrest segment
17. 06. 2020 12:54:57:232 - Activation of lower the headrest segment
17. 06. 2020 12:54:59:120 - Start of lower the headrest segment
17. 06. 2020 12:55:03:090 - Finish of lower the headrest segment
17. 06. 2020 12:55:06:107 - Return to the Standby mode
17. 06. 2020 12:55:06:764 - Test completed
----------------------------------------------------------
a) 0:00:44,0063393
b) 23
c) 0:00:06,6884484
d) 0:00:06,8325843
e) 0:00:06,2883568
f) 0:00:57,527372
-----------Legenda-----------
a) Task time*
b) Number of steps (for Total time)
c) Time of leg rest activation
d) Time of headrest activation
e) Èas inicializace
f) Total time


-----C2-----Test 1------
17. 06. 2020 11:50:06:769 - Begin of the test
17. 06. 2020 11:50:07:941 - Standby mode deactivation
17. 06. 2020 11:50:09:416 - Standby mode deactivation
17. 06. 2020 11:50:10:031 - Standby mode deactivation
17. 06. 2020 11:50:14:620 - Selection mode activation
17. 06. 2020 11:50:17:052 - Leg rest segment
17. 06. 2020 11:50:18:686 - Activation of raise of the leg rest segment
17. 06. 2020 11:50:20:649 - Start raise the leg rest segment
17. 06. 2020 11:50:25:671 - Finish raise the leg rest segment
17. 06. 2020 11:50:27:101 - Both headrest and leg rest segment
17. 06. 2020 11:50:30:622 - Headrest segment
17. 06. 2020 11:50:32:080 - Activation of raise of the headrest segment
17. 06. 2020 11:50:33:110 - Start raise the headrest segment
17. 06. 2020 11:50:37:391 - Finish raise the headrest segment
17. 06. 2020 11:50:37:727 - Both headrest and leg rest segment
17. 06. 2020 11:50:39:071 - Leg rest segment
17. 06. 2020 11:50:40:676 - Activation of lower the leg rest segment
17. 06. 2020 11:50:42:766 - Start of lower the leg rest segment
17. 06. 2020 11:50:47:384 - Finish of lower the leg rest segment
17. 06. 2020 11:50:48:026 - Both headrest and leg rest segment
17. 06. 2020 11:50:49:193 - Headrest segment
17. 06. 2020 11:50:50:589 - Activation of lower the headrest segment
17. 06. 2020 11:50:51:493 - Start of lower the headrest segment
17. 06. 2020 11:50:56:720 - Finish of lower the headrest segment
17. 06. 2020 11:50:59:823 - Return to the Standby mode
17. 06. 2020 11:51:01:681 - Test completed
----------------------------------------------------------
a) 0:00:35,7646887
b) 23
c) 0:00:09,6399235
d) 0:00:09,5068221
e) 0:00:07,8510374
f) 0:00:54,9114343
-----------Legenda-----------
a) Task time*
b) Number of steps (for Total time)
c) Time of leg rest activation
d) Time of headrest activation
e) Èas inicializace
f) Total time

-----C2-----Test 2------
17. 06. 2020 11:54:05:137 - Begin of the test
17. 06. 2020 11:54:06:293 - Standby mode deactivation
17. 06. 2020 11:54:09:733 - Selection mode activation
17. 06. 2020 11:54:10:710 - Leg rest segment
17. 06. 2020 11:54:12:120 - Activation of raise of the leg rest segment
17. 06. 2020 11:54:14:070 - Start raise the leg rest segment
17. 06. 2020 11:54:20:227 - Finish raise the leg rest segment
17. 06. 2020 11:54:20:639 - Both headrest and leg rest segment
17. 06. 2020 11:54:21:685 - Headrest segment
17. 06. 2020 11:54:22:586 - Activation of raise of the headrest segment
17. 06. 2020 11:54:23:510 - Start raise the headrest segment
17. 06. 2020 11:54:28:154 - Finish raise the headrest segment
17. 06. 2020 11:54:28:964 - Both headrest and leg rest segment
17. 06. 2020 11:54:31:136 - Leg rest segment
17. 06. 2020 11:54:32:460 - Activation of lower the leg rest segment
17. 06. 2020 11:54:35:467 - Activation of lower the leg rest segment
17. 06. 2020 11:54:36:388 - Start of lower the leg rest segment
17. 06. 2020 11:54:41:165 - Finish of lower the leg rest segment
17. 06. 2020 11:54:41:576 - Both headrest and leg rest segment
17. 06. 2020 11:54:42:733 - Headrest segment
17. 06. 2020 11:54:43:960 - Activation of lower the headrest segment
17. 06. 2020 11:54:44:930 - Start of lower the headrest segment
17. 06. 2020 11:54:49:478 - Finish of lower the headrest segment
17. 06. 2020 11:54:52:972 - Return to the Standby mode
17. 06. 2020 11:54:54:024 - Test completed
----------------------------------------------------------
a) 0:00:28,7609537
b) 22
c) 0:00:10,9336132
d) 0:00:09,1922411
e) 0:00:04,5956317
f) 0:00:48,886808
-----------Legenda-----------
a) Task time*
b) Number of steps (for Total time)
c) Time of leg rest activation
d) Time of headrest activation
e) Èas inicializace
f) Total time

-----C2-----Test 3------
17. 06. 2020 11:55:25:244 - Begin of the test
17. 06. 2020 11:55:26:310 - Standby mode deactivation
17. 06. 2020 11:55:31:075 - Selection mode activation
17. 06. 2020 11:55:31:793 - Leg rest segment
17. 06. 2020 11:55:32:636 - Activation of raise of the leg rest segment
17. 06. 2020 11:55:33:546 - Start raise the leg rest segment
17. 06. 2020 11:55:38:625 - Finish raise the leg rest segment
17. 06. 2020 11:55:39:353 - Both headrest and leg rest segment
17. 06. 2020 11:55:40:556 - Headrest segment
17. 06. 2020 11:55:41:306 - Activation of raise of the headrest segment
17. 06. 2020 11:55:43:576 - Start raise the headrest segment
17. 06. 2020 11:55:48:169 - Finish raise the headrest segment
17. 06. 2020 11:55:49:136 - Both headrest and leg rest segment
17. 06. 2020 11:55:50:080 - Leg rest segment
17. 06. 2020 11:55:50:828 - Activation of lower the leg rest segment
17. 06. 2020 11:55:51:799 - Start of lower the leg rest segment
17. 06. 2020 11:55:55:494 - Finish of lower the leg rest segment
17. 06. 2020 11:55:55:929 - Both headrest and leg rest segment
17. 06. 2020 11:55:56:874 - Headrest segment
17. 06. 2020 11:55:57:519 - Activation of lower the headrest segment
17. 06. 2020 11:55:58:452 - Start of lower the headrest segment
17. 06. 2020 11:56:02:844 - Finish of lower the headrest segment
17. 06. 2020 11:56:05:860 - Return to the Standby mode
17. 06. 2020 11:56:06:864 - Test completed
----------------------------------------------------------
a) 0:00:23,8608053
b) 21
c) 0:00:08,774665
d) 0:00:08,9845632
e) 0:00:05,8311513
f) 0:00:41,6200335
-----------Legenda-----------
a) Task time*
b) Number of steps (for Total time)
c) Time of leg rest activation
d) Time of headrest activation
e) Èas inicializace
f) Total time


-----C3-----Test 1------
10. 06. 2020 12:18:40:677 - Begin of the test
10. 06. 2020 12:18:41:481 - Standby mode deactivation
10. 06. 2020 12:18:43:785 - Standby mode deactivation
10. 06. 2020 12:18:49:135 - Selection mode activation
10. 06. 2020 12:18:50:914 - Leg rest segment
10. 06. 2020 12:18:51:148 - Leg rest segment
10. 06. 2020 12:18:52:351 - Activation of raise of the leg rest segment
10. 06. 2020 12:18:53:761 - Start raise the leg rest segment
10. 06. 2020 12:19:00:118 - Finish raise the leg rest segment
10. 06. 2020 12:19:01:182 - Activation of lower the leg rest segment
10. 06. 2020 12:19:03:646 - Both headrest and leg rest segment
10. 06. 2020 12:19:05:730 - Headrest segment
10. 06. 2020 12:19:06:690 - Activation of raise of the headrest segment
10. 06. 2020 12:19:07:794 - Start raise the headrest segment
10. 06. 2020 12:19:14:432 - Finish raise the headrest segment
10. 06. 2020 12:19:16:079 - Both headrest and leg rest segment
10. 06. 2020 12:19:16:617 - Leg rest segment
10. 06. 2020 12:19:16:919 - Leg rest segment
10. 06. 2020 12:19:18:631 - Activation of lower the leg rest segment
10. 06. 2020 12:19:20:560 - Start of lower the leg rest segment
10. 06. 2020 12:19:25:793 - Finish of lower the leg rest segment
10. 06. 2020 12:19:26:399 - Both headrest and leg rest segment
10. 06. 2020 12:19:26:638 - Both headrest and leg rest segment
10. 06. 2020 12:19:28:738 - Headrest segment
10. 06. 2020 12:19:30:029 - Activation of raise of the headrest segment
10. 06. 2020 12:19:32:028 - Finish raise the headrest segment
10. 06. 2020 12:19:32:840 - Activation of lower the headrest segment
10. 06. 2020 12:19:33:884 - Start of lower the headrest segment
10. 06. 2020 12:19:39:946 - Finish of lower the headrest segment
10. 06. 2020 12:19:44:588 - Return to the Standby mode
10. 06. 2020 12:19:45:412 - Test completed
----------------------------------------------------------
a) 0:00:28,9784712
b) 28
c) 0:00:11,5893134
d) 0:00:24,166822
e) 0:00:08,4573373
f) 0:01:04,7346066
-----------Legenda-----------
a) Task time*
b) Number of steps (for Total time)
c) Time of leg rest activation
d) Time of headrest activation
e) Èas inicializace
f) Total time

-----C3-----Test 2------
10. 06. 2020 12:20:13:934 - Begin of the test
10. 06. 2020 12:20:14:801 - Standby mode deactivation
10. 06. 2020 12:20:19:448 - Selection mode activation
10. 06. 2020 12:20:20:728 - Leg rest segment
10. 06. 2020 12:20:21:233 - Leg rest segment
10. 06. 2020 12:20:22:166 - Activation of raise of the leg rest segment
10. 06. 2020 12:20:23:157 - Start raise the leg rest segment
10. 06. 2020 12:20:29:778 - Finish raise the leg rest segment
10. 06. 2020 12:20:30:881 - Both headrest and leg rest segment
10. 06. 2020 12:20:31:480 - Headrest segment
10. 06. 2020 12:20:32:877 - Activation of raise of the headrest segment
10. 06. 2020 12:20:34:961 - Start raise the headrest segment
10. 06. 2020 12:20:39:837 - Finish raise the headrest segment
10. 06. 2020 12:20:41:049 - Both headrest and leg rest segment
10. 06. 2020 12:20:42:074 - Leg rest segment
10. 06. 2020 12:20:42:415 - Leg rest segment
10. 06. 2020 12:20:43:856 - Activation of lower the leg rest segment
10. 06. 2020 12:20:45:076 - Start of lower the leg rest segment
10. 06. 2020 12:20:50:028 - Finish of lower the leg rest segment
10. 06. 2020 12:20:50:814 - Both headrest and leg rest segment
10. 06. 2020 12:20:51:234 - Headrest segment
10. 06. 2020 12:20:52:765 - Activation of lower the headrest segment
10. 06. 2020 12:20:53:797 - Start of lower the headrest segment
10. 06. 2020 12:20:59:358 - Finish of lower the headrest segment
10. 06. 2020 12:21:02:370 - Return to the Standby mode
10. 06. 2020 12:21:03:085 - Test completed
----------------------------------------------------------
a) 0:00:27,1403835
b) 23
c) 0:00:11,5725222
d) 0:00:10,4372425
e) 0:00:05,5139127
f) 0:00:49,1501482
-----------Legenda-----------
a) Task time*
b) Number of steps (for Total time)
c) Time of leg rest activation
d) Time of headrest activation
e) Èas inicializace
f) Total time

-----C3-----Test 3------
10. 06. 2020 12:21:31:608 - Begin of the test
10. 06. 2020 12:21:32:367 - Standby mode deactivation
10. 06. 2020 12:21:36:933 - Selection mode activation
10. 06. 2020 12:21:38:393 - Leg rest segment
10. 06. 2020 12:21:39:890 - Activation of raise of the leg rest segment
10. 06. 2020 12:21:41:055 - Start raise the leg rest segment
10. 06. 2020 12:21:47:541 - Finish raise the leg rest segment
10. 06. 2020 12:21:48:652 - Both headrest and leg rest segment
10. 06. 2020 12:21:49:923 - Headrest segment
10. 06. 2020 12:21:52:327 - Activation of raise of the headrest segment
10. 06. 2020 12:21:54:416 - Start raise the headrest segment
10. 06. 2020 12:21:57:293 - Finish raise the headrest segment
10. 06. 2020 12:21:59:582 - Both headrest and leg rest segment
10. 06. 2020 12:22:00:922 - Leg rest segment
10. 06. 2020 12:22:01:130 - Leg rest segment
10. 06. 2020 12:22:02:516 - Activation of lower the leg rest segment
10. 06. 2020 12:22:03:596 - Start of lower the leg rest segment
10. 06. 2020 12:22:08:543 - Finish of lower the leg rest segment
10. 06. 2020 12:22:09:621 - Both headrest and leg rest segment
10. 06. 2020 12:22:10:028 - Headrest segment
10. 06. 2020 12:22:11:871 - Activation of lower the headrest segment
10. 06. 2020 12:22:14:628 - Activation of lower the headrest segment
10. 06. 2020 12:22:15:698 - Start of lower the headrest segment
10. 06. 2020 12:22:18:822 - Finish of lower the headrest segment
10. 06. 2020 12:22:22:840 - Return to the Standby mode
10. 06. 2020 12:22:23:716 - Test completed
----------------------------------------------------------
a) 0:00:34,6748646
b) 23
c) 0:00:11,4331087
d) 0:00:06,0001624
e) 0:00:05,3252562
f) 0:00:52,1081357
-----------Legenda-----------
a) Task time*
b) Number of steps (for Total time)
c) Time of leg rest activation
d) Time of headrest activation
e) Èas inicializace
f) Total time


-----C4-----Test 1------
10. 06. 2020 12:05:23:382 - Begin of the test
10. 06. 2020 12:05:24:243 - Standby mode deactivation
10. 06. 2020 12:05:29:322 - Selection mode activation
10. 06. 2020 12:05:30:778 - Leg rest segment
10. 06. 2020 12:05:32:775 - Activation of raise of the leg rest segment
10. 06. 2020 12:05:33:811 - Start raise the leg rest segment
10. 06. 2020 12:05:39:949 - Finish raise the leg rest segment
10. 06. 2020 12:05:42:225 - Both headrest and leg rest segment
10. 06. 2020 12:05:43:739 - Headrest segment
10. 06. 2020 12:05:45:147 - Activation of raise of the headrest segment
10. 06. 2020 12:05:48:638 - Activation of raise of the headrest segment
10. 06. 2020 12:05:49:681 - Start raise the headrest segment
10. 06. 2020 12:05:54:682 - Finish raise the headrest segment
10. 06. 2020 12:05:56:712 - Both headrest and leg rest segment
10. 06. 2020 12:05:58:044 - Leg rest segment
10. 06. 2020 12:05:59:981 - Activation of lower the leg rest segment
10. 06. 2020 12:06:00:947 - Start of lower the leg rest segment
10. 06. 2020 12:06:06:434 - Finish of lower the leg rest segment
10. 06. 2020 12:06:07:720 - Both headrest and leg rest segment
10. 06. 2020 12:06:10:077 - Headrest segment
10. 06. 2020 12:06:11:622 - Activation of lower the headrest segment
10. 06. 2020 12:06:13:978 - Start of lower the headrest segment
10. 06. 2020 12:06:18:744 - Finish of lower the headrest segment
10. 06. 2020 12:06:22:982 - Return to the Standby mode
10. 06. 2020 12:06:23:757 - Test completed
----------------------------------------------------------
a) 0:00:38,9828908
b) 22
c) 0:00:11,6241752
d) 0:00:09,7679139
e) 0:00:05,9401782
f) 0:01:00,3749799
-----------Legenda-----------
a) Task time*
b) Number of steps (for Total time)
c) Time of leg rest activation
d) Time of headrest activation
e) Èas inicializace
f) Total time

-----C4-----Test 2------
10. 06. 2020 12:07:33:135 - Begin of the test
10. 06. 2020 12:07:34:156 - Standby mode deactivation
10. 06. 2020 12:07:38:964 - Selection mode activation
10. 06. 2020 12:07:40:221 - Leg rest segment
10. 06. 2020 12:07:41:746 - Activation of raise of the leg rest segment
10. 06. 2020 12:07:42:826 - Start raise the leg rest segment
10. 06. 2020 12:07:48:827 - Finish raise the leg rest segment
10. 06. 2020 12:07:50:018 - Both headrest and leg rest segment
10. 06. 2020 12:07:52:426 - Headrest segment
10. 06. 2020 12:07:53:552 - Activation of raise of the headrest segment
10. 06. 2020 12:07:55:477 - Start raise the headrest segment
10. 06. 2020 12:08:00:324 - Finish raise the headrest segment
10. 06. 2020 12:08:01:922 - Both headrest and leg rest segment
10. 06. 2020 12:08:02:347 - Leg rest segment
10. 06. 2020 12:08:02:855 - Leg rest segment
10. 06. 2020 12:08:04:443 - Activation of lower the leg rest segment
10. 06. 2020 12:08:05:518 - Start of lower the leg rest segment
10. 06. 2020 12:08:10:276 - Finish of lower the leg rest segment
10. 06. 2020 12:08:11:167 - Both headrest and leg rest segment
10. 06. 2020 12:08:15:514 - Headrest segment
10. 06. 2020 12:08:16:724 - Activation of lower the headrest segment
10. 06. 2020 12:08:18:656 - Start of lower the headrest segment
10. 06. 2020 12:08:23:057 - Finish of lower the headrest segment
10. 06. 2020 12:08:27:418 - Return to the Standby mode
10. 06. 2020 12:08:28:373 - Test completed
----------------------------------------------------------
a) 0:00:35,2299053
b) 22
c) 0:00:10,759822
d) 0:00:09,2486286
e) 0:00:05,8285401
f) 0:00:55,2383559
-----------Legenda-----------
a) Task time*
b) Number of steps (for Total time)
c) Time of leg rest activation
d) Time of headrest activation
e) Èas inicializace
f) Total time

-----C4-----Test 3------
10. 06. 2020 12:08:53:901 - Begin of the test
10. 06. 2020 12:08:54:864 - Standby mode deactivation
10. 06. 2020 12:08:58:542 - Selection mode activation
10. 06. 2020 12:08:59:822 - Leg rest segment
10. 06. 2020 12:09:01:023 - Activation of raise of the leg rest segment
10. 06. 2020 12:09:02:985 - Start raise the leg rest segment
10. 06. 2020 12:09:09:561 - Finish raise the leg rest segment
10. 06. 2020 12:09:10:651 - Both headrest and leg rest segment
10. 06. 2020 12:09:14:253 - Headrest segment
10. 06. 2020 12:09:15:520 - Activation of raise of the headrest segment
10. 06. 2020 12:09:16:578 - Start raise the headrest segment
10. 06. 2020 12:09:21:391 - Finish raise the headrest segment
10. 06. 2020 12:09:22:863 - Both headrest and leg rest segment
10. 06. 2020 12:09:26:382 - Leg rest segment
10. 06. 2020 12:09:27:677 - Activation of lower the leg rest segment
10. 06. 2020 12:09:30:027 - Start of lower the leg rest segment
10. 06. 2020 12:09:35:061 - Finish of lower the leg rest segment
10. 06. 2020 12:09:35:941 - Both headrest and leg rest segment
10. 06. 2020 12:09:37:767 - Headrest segment
10. 06. 2020 12:09:38:624 - Activation of raise of the headrest segment
10. 06. 2020 12:09:39:932 - Start raise the headrest segment
10. 06. 2020 12:09:39:942 - Finish raise the headrest segment
10. 06. 2020 12:09:40:413 - Activation of lower the headrest segment
10. 06. 2020 12:09:41:461 - Start of lower the headrest segment
10. 06. 2020 12:09:46:324 - Finish of lower the headrest segment
10. 06. 2020 12:09:50:493 - Return to the Standby mode
10. 06. 2020 12:09:51:405 - Test completed
----------------------------------------------------------
a) 0:00:36,2088597
b) 24
c) 0:00:11,6093032
d) 0:00:09,6852496
e) 0:00:04,6400944
f) 0:00:57,5034125
-----------Legenda-----------
a) Task time*
b) Number of steps (for Total time)
c) Time of leg rest activation
d) Time of headrest activation
e) Èas inicializace
f) Total time


-----C5-----Test 1------
09. 06. 2020 09:30:52:796 - Begin of the test
09. 06. 2020 09:30:54:495 - Standby mode deactivation
09. 06. 2020 09:30:57:963 - Selection mode activation
09. 06. 2020 09:30:59:368 - Leg rest segment
09. 06. 2020 09:30:59:920 - Leg rest segment
09. 06. 2020 09:31:00:883 - Activation of raise of the leg rest segment
09. 06. 2020 09:31:03:341 - Start raise the leg rest segment
09. 06. 2020 09:31:09:588 - Finish raise the leg rest segment
09. 06. 2020 09:31:10:167 - Activation of lower the leg rest segment
09. 06. 2020 09:31:11:027 - Start of lower the leg rest segment
09. 06. 2020 09:31:11:761 - Finish of lower the leg rest segment
09. 06. 2020 09:31:12:686 - Both headrest and leg rest segment
09. 06. 2020 09:31:14:320 - Aktivace oboje nahoru
09. 06. 2020 09:31:16:139 - Konec oboje nahoru
09. 06. 2020 09:31:17:217 - Headrest segment
09. 06. 2020 09:31:18:222 - Activation of raise of the headrest segment
09. 06. 2020 09:31:19:435 - Start raise the headrest segment
09. 06. 2020 09:31:25:106 - Finish raise the headrest segment
09. 06. 2020 09:31:27:131 - Both headrest and leg rest segment
09. 06. 2020 09:31:27:430 - Both headrest and leg rest segment
09. 06. 2020 09:31:28:436 - Leg rest segment
09. 06. 2020 09:31:29:291 - Leg rest segment
09. 06. 2020 09:31:30:236 - Activation of lower the leg rest segment
09. 06. 2020 09:31:32:481 - Start of lower the leg rest segment
09. 06. 2020 09:31:38:891 - Finish of lower the leg rest segment
09. 06. 2020 09:31:39:473 - Both headrest and leg rest segment
09. 06. 2020 09:31:40:316 - Headrest segment
09. 06. 2020 09:31:42:172 - Activation of lower the headrest segment
09. 06. 2020 09:31:43:853 - Start of lower the headrest segment
09. 06. 2020 09:31:47:387 - Finish of lower the headrest segment
09. 06. 2020 09:31:52:526 - Return to the Standby mode
09. 06. 2020 09:31:53:419 - Test completed
----------------------------------------------------------
a) 0:00:32,9154408
b) 29
c) 0:00:13,3907053
d) 0:00:09,2050074
e) 0:00:05,1674624
f) 0:01:00,6231053
-----------Legenda-----------
a) Task time*
b) Number of steps (for Total time)
c) Time of leg rest activation
d) Time of headrest activation
e) Èas inicializace
f) Total time

-----C5-----Test 2------
09. 06. 2020 09:32:36:572 - Begin of the test
09. 06. 2020 09:32:36:735 - Standby mode deactivation
09. 06. 2020 09:32:41:884 - Selection mode activation
09. 06. 2020 09:32:42:739 - Leg rest segment
09. 06. 2020 09:32:44:900 - Activation of raise of the leg rest segment
09. 06. 2020 09:32:46:025 - Start raise the leg rest segment
09. 06. 2020 09:32:54:432 - Finish raise the leg rest segment
09. 06. 2020 09:32:55:833 - Both headrest and leg rest segment
09. 06. 2020 09:32:57:653 - Headrest segment
09. 06. 2020 09:32:58:776 - Activation of raise of the headrest segment
09. 06. 2020 09:33:00:997 - Start raise the headrest segment
09. 06. 2020 09:33:05:510 - Finish raise the headrest segment
09. 06. 2020 09:33:06:986 - Both headrest and leg rest segment
09. 06. 2020 09:33:07:218 - Both headrest and leg rest segment
09. 06. 2020 09:33:08:899 - Leg rest segment
09. 06. 2020 09:33:10:098 - Activation of lower the leg rest segment
09. 06. 2020 09:33:11:311 - Start of lower the leg rest segment
09. 06. 2020 09:33:15:940 - Finish of lower the leg rest segment
09. 06. 2020 09:33:16:940 - Both headrest and leg rest segment
09. 06. 2020 09:33:17:884 - Headrest segment
09. 06. 2020 09:33:18:982 - Activation of lower the headrest segment
09. 06. 2020 09:33:21:078 - Start of lower the headrest segment
09. 06. 2020 09:33:21:526 - Finish of lower the headrest segment
09. 06. 2020 09:33:23:931 - Activation of lower the headrest segment
09. 06. 2020 09:33:24:901 - Start of lower the headrest segment
09. 06. 2020 09:33:29:267 - Finish of lower the headrest segment
09. 06. 2020 09:33:35:234 - Return to the Standby mode
09. 06. 2020 09:33:36:558 - Standby mode deactivation
09. 06. 2020 09:33:36:609 - Test completed
----------------------------------------------------------
a) 0:00:37,6748634
b) 26
c) 0:00:13,0370888
d) 0:00:09,3255405
e) 0:00:05,3117903
f) 0:01:00,0374927
-----------Legenda-----------
a) Task time*
b) Number of steps (for Total time)
c) Time of leg rest activation
d) Time of headrest activation
e) Èas inicializace
f) Total time

-----C5-----Test 3------
09. 06. 2020 09:33:55:837 - Begin of the test
09. 06. 2020 09:33:56:453 - Standby mode deactivation
09. 06. 2020 09:34:00:900 - Selection mode activation
09. 06. 2020 09:34:01:666 - Leg rest segment
09. 06. 2020 09:34:03:079 - Leg rest segment
09. 06. 2020 09:34:03:860 - Activation of raise of the leg rest segment
09. 06. 2020 09:34:04:996 - Start raise the leg rest segment
09. 06. 2020 09:34:10:760 - Finish raise the leg rest segment
09. 06. 2020 09:34:11:987 - Both headrest and leg rest segment
09. 06. 2020 09:34:12:467 - Headrest segment
09. 06. 2020 09:34:13:471 - Activation of raise of the headrest segment
09. 06. 2020 09:34:15:450 - Start raise the headrest segment
09. 06. 2020 09:34:19:810 - Finish raise the headrest segment
09. 06. 2020 09:34:21:631 - Both headrest and leg rest segment
09. 06. 2020 09:34:22:517 - Leg rest segment
09. 06. 2020 09:34:23:522 - Activation of lower the leg rest segment
09. 06. 2020 09:34:24:744 - Start of lower the leg rest segment
09. 06. 2020 09:34:29:180 - Finish of lower the leg rest segment
09. 06. 2020 09:34:30:195 - Both headrest and leg rest segment
09. 06. 2020 09:34:31:455 - Headrest segment
09. 06. 2020 09:34:32:264 - Activation of lower the headrest segment
09. 06. 2020 09:34:34:650 - Start of lower the headrest segment
09. 06. 2020 09:34:39:508 - Finish of lower the headrest segment
09. 06. 2020 09:34:42:569 - Aktivace základní poloha
09. 06. 2020 09:34:43:510 - Start základní poloha
09. 06. 2020 09:34:43:558 - Konec základní poloha
09. 06. 2020 09:34:44:458 - Aktivace základní poloha
09. 06. 2020 09:34:45:417 - Start základní poloha
09. 06. 2020 09:34:45:622 - Konec základní poloha
09. 06. 2020 09:34:48:621 - Return to the Standby mode
09. 06. 2020 09:34:49:235 - Test completed
----------------------------------------------------------
a) 0:00:33,7275216
b) 28
c) 0:00:10,1998405
d) 0:00:09,470836
e) 0:00:05,0638476
f) 0:00:53,3981981
-----------Legenda-----------
a) Task time*
b) Number of steps (for Total time)
c) Time of leg rest activation
d) Time of headrest activation
e) Èas inicializace
f) Total time


-----C6-----Test 1------
09. 06. 2020 09:52:33:355 - Begin of the test
09. 06. 2020 09:52:34:881 - Standby mode deactivation
09. 06. 2020 09:52:39:527 - Selection mode activation
09. 06. 2020 09:52:41:064 - Leg rest segment
09. 06. 2020 09:52:42:924 - Activation of raise of the leg rest segment
09. 06. 2020 09:52:44:079 - Start raise the leg rest segment
09. 06. 2020 09:52:49:278 - Finish raise the leg rest segment
09. 06. 2020 09:52:51:113 - Both headrest and leg rest segment
09. 06. 2020 09:52:52:868 - Headrest segment
09. 06. 2020 09:52:54:719 - Activation of raise of the headrest segment
09. 06. 2020 09:52:55:916 - Start raise the headrest segment
09. 06. 2020 09:52:58:809 - Finish raise the headrest segment
09. 06. 2020 09:53:00:427 - Both headrest and leg rest segment
09. 06. 2020 09:53:00:933 - Leg rest segment
09. 06. 2020 09:53:02:572 - Activation of lower the leg rest segment
09. 06. 2020 09:53:04:172 - Start of lower the leg rest segment
09. 06. 2020 09:53:08:731 - Finish of lower the leg rest segment
09. 06. 2020 09:53:09:020 - Both headrest and leg rest segment
09. 06. 2020 09:53:10:832 - Headrest segment
09. 06. 2020 09:53:12:442 - Activation of lower the headrest segment
09. 06. 2020 09:53:16:250 - Headrest segment
09. 06. 2020 09:53:16:612 - Headrest segment
09. 06. 2020 09:53:17:378 - Activation of lower the headrest segment
09. 06. 2020 09:53:18:581 - Start of lower the headrest segment
09. 06. 2020 09:53:21:620 - Finish of lower the headrest segment
09. 06. 2020 09:53:53:060 - Return to the Standby mode
09. 06. 2020 09:53:53:155 - Finishing log and writing statistics now...
----------------------------------------------------------
a) 0:01:04,1112494
b) 24
c) 0:00:09,7571784
d) 0:00:05,9320302
e) 0:00:06,1722468
f) 0:01:19,800458
-----------Legenda-----------
a) Task time*
b) Number of steps (for Total time)
c) Time of leg rest activation
d) Time of headrest activation
e) Èas inicializace
f) Total time

-----C6-----Test 2------
09. 06. 2020 09:54:11:580 - Begin of the test
09. 06. 2020 09:54:12:877 - Standby mode deactivation
09. 06. 2020 09:54:18:010 - Selection mode activation
09. 06. 2020 09:54:19:488 - Leg rest segment
09. 06. 2020 09:54:21:260 - Activation of raise of the leg rest segment
09. 06. 2020 09:54:22:846 - Start raise the leg rest segment
09. 06. 2020 09:54:27:644 - Finish raise the leg rest segment
09. 06. 2020 09:54:29:058 - Both headrest and leg rest segment
09. 06. 2020 09:54:30:498 - Headrest segment
09. 06. 2020 09:54:31:713 - Activation of raise of the headrest segment
09. 06. 2020 09:54:36:632 - Activation of raise of the headrest segment
09. 06. 2020 09:54:38:533 - Start raise the headrest segment
09. 06. 2020 09:54:40:891 - Finish raise the headrest segment
09. 06. 2020 09:54:42:484 - Both headrest and leg rest segment
09. 06. 2020 09:54:44:280 - Leg rest segment
09. 06. 2020 09:54:45:590 - Activation of lower the leg rest segment
09. 06. 2020 09:54:46:745 - Start of lower the leg rest segment
09. 06. 2020 09:54:49:437 - Finish of lower the leg rest segment
09. 06. 2020 09:54:51:064 - Both headrest and leg rest segment
09. 06. 2020 09:54:52:516 - Headrest segment
09. 06. 2020 09:54:53:776 - Activation of lower the headrest segment
09. 06. 2020 09:54:55:623 - Start of lower the headrest segment
09. 06. 2020 09:54:59:777 - Finish of lower the headrest segment
09. 06. 2020 09:55:18:844 - Finishing log and writing statistics now...
----------------------------------------------------------
a) 0:00:53,2616639
b) 22
c) 0:00:07,4896825
d) 0:00:06,5118029
e) 0:00:06,4299439
f) 0:01:07,2631493
-----------Legenda-----------
a) Task time*
b) Number of steps (for Total time)
c) Time of leg rest activation
d) Time of headrest activation
e) Èas inicializace
f) Total time

-----C6-----Test 3------
09. 06. 2020 09:55:39:509 - Begin of the test
09. 06. 2020 09:55:40:680 - Standby mode deactivation
09. 06. 2020 09:55:44:216 - Selection mode activation
09. 06. 2020 09:55:45:312 - Leg rest segment
09. 06. 2020 09:55:45:733 - Leg rest segment
09. 06. 2020 09:55:46:154 - Leg rest segment
09. 06. 2020 09:55:46:814 - Activation of raise of the leg rest segment
09. 06. 2020 09:55:49:009 - Start raise the leg rest segment
09. 06. 2020 09:55:54:714 - Finish raise the leg rest segment
09. 06. 2020 09:55:55:903 - Both headrest and leg rest segment
09. 06. 2020 09:55:57:550 - Headrest segment
09. 06. 2020 09:55:58:994 - Activation of raise of the headrest segment
09. 06. 2020 09:56:00:093 - Start raise the headrest segment
09. 06. 2020 09:56:02:435 - Finish raise the headrest segment
09. 06. 2020 09:56:04:093 - Both headrest and leg rest segment
09. 06. 2020 09:56:05:413 - Leg rest segment
09. 06. 2020 09:56:06:704 - Activation of lower the leg rest segment
09. 06. 2020 09:56:09:168 - Start of lower the leg rest segment
09. 06. 2020 09:56:13:947 - Finish of lower the leg rest segment
09. 06. 2020 09:56:14:321 - Both headrest and leg rest segment
09. 06. 2020 09:56:15:703 - Headrest segment
09. 06. 2020 09:56:17:157 - Activation of lower the headrest segment
09. 06. 2020 09:56:18:204 - Start of lower the headrest segment
09. 06. 2020 09:56:23:622 - Finish of lower the headrest segment
09. 06. 2020 09:56:28:870 - Return to the Standby mode
09. 06. 2020 09:56:29:642 - Test completed
----------------------------------------------------------
a) 0:00:31,8881452
b) 23
c) 0:00:10,4838091
d) 0:00:07,7608774
e) 0:00:04,7069786
f) 0:00:50,1328317
-----------Legenda-----------
a) Task time*
b) Number of steps (for Total time)
c) Time of leg rest activation
d) Time of headrest activation
e) Èas inicializace
f) Total time


-----C7-----Test 1------
09. 06. 2020 08:59:25:261 - Begin of the test
09. 06. 2020 08:59:27:327 - Standby mode deactivation
09. 06. 2020 08:59:32:308 - Selection mode activation
09. 06. 2020 08:59:34:036 - Leg rest segment
09. 06. 2020 08:59:35:187 - Leg rest segment
09. 06. 2020 08:59:36:222 - Activation of raise of the leg rest segment
09. 06. 2020 08:59:37:308 - Start raise the leg rest segment
09. 06. 2020 08:59:38:811 - Finish raise the leg rest segment
09. 06. 2020 08:59:41:397 - Activation of raise of the leg rest segment
09. 06. 2020 08:59:43:745 - Start raise the leg rest segment
09. 06. 2020 08:59:46:602 - Finish raise the leg rest segment
09. 06. 2020 08:59:48:608 - Both headrest and leg rest segment
09. 06. 2020 08:59:51:893 - Headrest segment
09. 06. 2020 08:59:53:862 - Activation of raise of the headrest segment
09. 06. 2020 08:59:54:993 - Finish raise the headrest segment
09. 06. 2020 08:59:55:061 - Activation of raise of the headrest segment
09. 06. 2020 08:59:55:821 - Start raise the headrest segment
09. 06. 2020 08:59:56:111 - Finish raise the headrest segment
09. 06. 2020 08:59:57:042 - Activation of raise of the headrest segment
09. 06. 2020 08:59:58:077 - Start raise the headrest segment
09. 06. 2020 09:00:01:743 - Finish raise the headrest segment
09. 06. 2020 09:00:03:971 - Both headrest and leg rest segment
09. 06. 2020 09:00:05:752 - Leg rest segment
09. 06. 2020 09:00:07:288 - Activation of lower the leg rest segment
09. 06. 2020 09:00:09:873 - Start of lower the leg rest segment
09. 06. 2020 09:00:12:403 - Finish of lower the leg rest segment
09. 06. 2020 09:00:14:245 - Both headrest and leg rest segment
09. 06. 2020 09:00:16:282 - Headrest segment
09. 06. 2020 09:00:18:161 - Activation of lower the headrest segment
09. 06. 2020 09:00:19:227 - Start of lower the headrest segment
09. 06. 2020 09:00:21:860 - Finish of lower the headrest segment
09. 06. 2020 09:00:26:493 - Return to the Standby mode
09. 06. 2020 09:00:27:373 - Test completed
----------------------------------------------------------
a) 0:00:37,3851664
b) 30
c) 0:00:06,8891338
d) 0:00:17,8371442
e) 0:00:07,0469936
f) 0:01:02,1114444
-----------Legenda-----------
a) Task time*
b) Number of steps (for Total time)
c) Time of leg rest activation
d) Time of headrest activation
e) Èas inicializace
f) Total time

-----C7-----Test 2------
09. 06. 2020 09:01:40:167 - Begin of the test
09. 06. 2020 09:01:41:782 - Standby mode deactivation
09. 06. 2020 09:01:45:262 - Selection mode activation
09. 06. 2020 09:01:46:998 - Leg rest segment
09. 06. 2020 09:01:48:659 - Activation of raise of the leg rest segment
09. 06. 2020 09:01:51:993 - Activation of raise of the leg rest segment
09. 06. 2020 09:01:54:451 - Start raise the leg rest segment
09. 06. 2020 09:01:58:977 - Finish raise the leg rest segment
09. 06. 2020 09:02:00:632 - Both headrest and leg rest segment
09. 06. 2020 09:02:02:554 - Headrest segment
09. 06. 2020 09:02:03:889 - Activation of raise of the headrest segment
09. 06. 2020 09:02:05:026 - Start raise the headrest segment
09. 06. 2020 09:02:08:039 - Finish raise the headrest segment
09. 06. 2020 09:02:09:902 - Both headrest and leg rest segment
09. 06. 2020 09:02:11:555 - Leg rest segment
09. 06. 2020 09:02:13:142 - Activation of lower the leg rest segment
09. 06. 2020 09:02:15:545 - Start of lower the leg rest segment
09. 06. 2020 09:02:18:076 - Finish of lower the leg rest segment
09. 06. 2020 09:02:19:745 - Both headrest and leg rest segment
09. 06. 2020 09:02:20:675 - Headrest segment
09. 06. 2020 09:02:22:177 - Activation of lower the headrest segment
09. 06. 2020 09:02:23:341 - Start of lower the headrest segment
09. 06. 2020 09:02:26:040 - Finish of lower the headrest segment
09. 06. 2020 09:02:30:825 - Return to the Standby mode
09. 06. 2020 09:02:31:596 - Test completed
----------------------------------------------------------
a) 0:00:38,6593949
b) 22
c) 0:00:07,0579317
d) 0:00:05,711989
e) 0:00:05,0944873
f) 0:00:51,4293156
-----------Legenda-----------
a) Task time*
b) Number of steps (for Total time)
c) Time of leg rest activation
d) Time of headrest activation
e) Èas inicializace
f) Total time

-----C7-----Test 3------
09. 06. 2020 09:02:47:799 - Begin of the test
09. 06. 2020 09:02:49:900 - Standby mode deactivation
09. 06. 2020 09:02:53:369 - Selection mode activation
09. 06. 2020 09:02:54:874 - Leg rest segment
09. 06. 2020 09:02:56:682 - Activation of raise of the leg rest segment
09. 06. 2020 09:02:58:825 - Start raise the leg rest segment
09. 06. 2020 09:03:03:402 - Finish raise the leg rest segment
09. 06. 2020 09:03:04:697 - Both headrest and leg rest segment
09. 06. 2020 09:03:08:779 - Headrest segment
09. 06. 2020 09:03:10:441 - Activation of raise of the headrest segment
09. 06. 2020 09:03:11:560 - Start raise the headrest segment
09. 06. 2020 09:03:14:731 - Finish raise the headrest segment
09. 06. 2020 09:03:16:621 - Both headrest and leg rest segment
09. 06. 2020 09:03:17:220 - Leg rest segment
09. 06. 2020 09:03:17:641 - Leg rest segment
09. 06. 2020 09:03:18:817 - Activation of lower the leg rest segment
09. 06. 2020 09:03:20:891 - Start of lower the leg rest segment
09. 06. 2020 09:03:23:127 - Finish of lower the leg rest segment
09. 06. 2020 09:03:24:675 - Both headrest and leg rest segment
09. 06. 2020 09:03:30:877 - Headrest segment
09. 06. 2020 09:03:33:300 - Activation of lower the headrest segment
09. 06. 2020 09:03:34:453 - Start of lower the headrest segment
09. 06. 2020 09:03:37:243 - Finish of lower the headrest segment
09. 06. 2020 09:03:39:795 - Headrest segment
09. 06. 2020 09:03:43:937 - Return to the Standby mode
09. 06. 2020 09:03:44:893 - Test completed
----------------------------------------------------------
a) 0:00:44,3184014
b) 23
c) 0:00:06,8140832
d) 0:00:05,9619448
e) 0:00:05,5703313
f) 0:00:57,0944294
-----------Legenda-----------
a) Task time*
b) Number of steps (for Total time)
c) Time of leg rest activation
d) Time of headrest activation
e) Èas inicializace
f) Total time


-----C8-----Test 1------
09. 06. 2020 08:25:05:633 - Begin of the test
09. 06. 2020 08:25:07:181 - Standby mode deactivation
09. 06. 2020 08:25:12:370 - Selection mode activation
09. 06. 2020 08:25:14:464 - Leg rest segment
09. 06. 2020 08:25:14:915 - Leg rest segment
09. 06. 2020 08:25:16:129 - Leg rest segment
09. 06. 2020 08:25:17:045 - Activation of raise of the leg rest segment
09. 06. 2020 08:25:19:196 - Start raise the leg rest segment
09. 06. 2020 08:25:24:856 - Finish raise the leg rest segment
09. 06. 2020 08:25:27:603 - Both headrest and leg rest segment
09. 06. 2020 08:25:32:219 - Headrest segment
09. 06. 2020 08:25:34:559 - Activation of raise of the headrest segment
09. 06. 2020 08:25:36:989 - Start raise the headrest segment
09. 06. 2020 08:25:41:217 - Finish raise the headrest segment
09. 06. 2020 08:25:43:696 - Both headrest and leg rest segment
09. 06. 2020 08:25:44:297 - Leg rest segment
09. 06. 2020 08:25:45:347 - Leg rest segment
09. 06. 2020 08:25:45:646 - Leg rest segment
09. 06. 2020 08:25:46:384 - Activation of lower the leg rest segment
09. 06. 2020 08:25:47:403 - Start of lower the leg rest segment
09. 06. 2020 08:25:51:827 - Finish of lower the leg rest segment
09. 06. 2020 08:25:54:063 - Both headrest and leg rest segment
09. 06. 2020 08:25:55:787 - Headrest segment
09. 06. 2020 08:25:57:869 - Activation of lower the headrest segment
09. 06. 2020 08:26:00:059 - Start of lower the headrest segment
09. 06. 2020 08:26:02:376 - Finish of lower the headrest segment
09. 06. 2020 08:26:08:062 - Return to the Standby mode
09. 06. 2020 08:26:09:095 - Test completed
----------------------------------------------------------
a) 0:00:46,8327907
b) 25
c) 0:00:10,0847368
d) 0:00:06,5448893
e) 0:00:06,7371451
f) 0:01:03,4624168
-----------Legenda-----------
a) Task time*
b) Number of steps (for Total time)
c) Time of leg rest activation
d) Time of headrest activation
e) Èas inicializace
f) Total time

-----C8-----Test 2------
09. 06. 2020 08:27:54:696 - Begin of the test
09. 06. 2020 08:27:56:475 - Standby mode deactivation
09. 06. 2020 08:27:59:980 - Selection mode activation
09. 06. 2020 08:28:01:907 - Leg rest segment
09. 06. 2020 08:28:02:278 - Leg rest segment
09. 06. 2020 08:28:03:402 - Leg rest segment
09. 06. 2020 08:28:03:941 - Activation of raise of the leg rest segment
09. 06. 2020 08:28:07:978 - Activation of raise of the leg rest segment
09. 06. 2020 08:28:13:349 - Activation of raise of the leg rest segment
09. 06. 2020 08:28:15:796 - Start raise the leg rest segment
09. 06. 2020 08:28:21:375 - Finish raise the leg rest segment
09. 06. 2020 08:28:23:393 - Both headrest and leg rest segment
09. 06. 2020 08:28:25:390 - Headrest segment
09. 06. 2020 08:28:27:235 - Activation of raise of the headrest segment
09. 06. 2020 08:28:28:683 - Start raise the headrest segment
09. 06. 2020 08:28:31:918 - Finish raise the headrest segment
09. 06. 2020 08:28:33:938 - Both headrest and leg rest segment
09. 06. 2020 08:28:34:227 - Both headrest and leg rest segment
09. 06. 2020 08:28:35:155 - Leg rest segment
09. 06. 2020 08:28:35:888 - Leg rest segment
09. 06. 2020 08:28:36:099 - Leg rest segment
09. 06. 2020 08:28:37:134 - Activation of lower the leg rest segment
09. 06. 2020 08:28:38:935 - Start of lower the leg rest segment
09. 06. 2020 08:28:42:447 - Finish of lower the leg rest segment
09. 06. 2020 08:28:44:424 - Both headrest and leg rest segment
09. 06. 2020 08:28:46:945 - Headrest segment
09. 06. 2020 08:28:48:659 - Activation of lower the headrest segment
09. 06. 2020 08:28:49:590 - Start of lower the headrest segment
09. 06. 2020 08:28:52:140 - Finish of lower the headrest segment
09. 06. 2020 08:28:55:156 - Return to the Standby mode
09. 06. 2020 08:28:56:351 - Test completed
----------------------------------------------------------
a) 0:00:46,7782785
b) 28
c) 0:00:09,0915165
d) 0:00:05,7852611
e) 0:00:05,2834154
f) 0:01:01,6550561
-----------Legenda-----------
a) Task time*
b) Number of steps (for Total time)
c) Time of leg rest activation
d) Time of headrest activation
e) Èas inicializace
f) Total time

-----C8-----Test 3------
09. 06. 2020 08:29:15:793 - Begin of the test
09. 06. 2020 08:29:18:105 - Standby mode deactivation
09. 06. 2020 08:29:22:842 - Selection mode activation
09. 06. 2020 08:29:27:199 - Leg rest segment
09. 06. 2020 08:29:29:032 - Activation of raise of the leg rest segment
09. 06. 2020 08:29:30:934 - Start raise the leg rest segment
09. 06. 2020 08:29:36:330 - Finish raise the leg rest segment
09. 06. 2020 08:29:38:301 - Both headrest and leg rest segment
09. 06. 2020 08:29:40:190 - Headrest segment
09. 06. 2020 08:29:41:778 - Activation of raise of the headrest segment
09. 06. 2020 08:29:45:919 - Activation of raise of the headrest segment
09. 06. 2020 08:29:47:670 - Start raise the headrest segment
09. 06. 2020 08:29:51:510 - Finish raise the headrest segment
09. 06. 2020 08:29:53:871 - Both headrest and leg rest segment
09. 06. 2020 08:29:54:575 - Leg rest segment
09. 06. 2020 08:29:54:846 - Leg rest segment
09. 06. 2020 08:29:55:523 - Leg rest segment
09. 06. 2020 08:29:56:720 - Activation of lower the leg rest segment
09. 06. 2020 08:30:02:060 - Activation of lower the leg rest segment
09. 06. 2020 08:30:03:045 - Start of lower the leg rest segment
09. 06. 2020 08:30:06:292 - Finish of lower the leg rest segment
09. 06. 2020 08:30:08:128 - Both headrest and leg rest segment
09. 06. 2020 08:30:09:697 - Headrest segment
09. 06. 2020 08:30:11:600 - Activation of lower the headrest segment
09. 06. 2020 08:30:13:025 - Start of lower the headrest segment
09. 06. 2020 08:30:17:025 - Finish of lower the headrest segment
09. 06. 2020 08:30:20:103 - Return to the Standby mode
09. 06. 2020 08:30:21:614 - Test completed
----------------------------------------------------------
a) 0:00:49,339063
b) 25
c) 0:00:08,6430598
d) 0:00:07,8392659
e) 0:00:07,0490398
f) 0:01:05,8213887
-----------Legenda-----------
a) Task time*
b) Number of steps (for Total time)
c) Time of leg rest activation
d) Time of headrest activation
e) Èas inicializace
f) Total time


-----C9-----Test 1------
08. 06. 2020 12:02:48:397 - Begin of the test
08. 06. 2020 12:02:50:563 - Standby mode deactivation
08. 06. 2020 12:02:54:136 - Selection mode activation
08. 06. 2020 12:02:55:166 - Leg rest segment
08. 06. 2020 12:02:56:513 - Activation of raise of the leg rest segment
08. 06. 2020 12:02:58:806 - Start raise the leg rest segment
08. 06. 2020 12:03:03:218 - Finish raise the leg rest segment
08. 06. 2020 12:03:04:586 - Both headrest and leg rest segment
08. 06. 2020 12:03:08:068 - Headrest segment
08. 06. 2020 12:03:09:266 - Activation of raise of the headrest segment
08. 06. 2020 12:03:10:361 - Start raise the headrest segment
08. 06. 2020 12:03:14:560 - Finish raise the headrest segment
08. 06. 2020 12:03:16:242 - Both headrest and leg rest segment
08. 06. 2020 12:03:17:248 - Leg rest segment
08. 06. 2020 12:03:18:643 - Activation of lower the leg rest segment
08. 06. 2020 12:03:20:872 - Start of lower the leg rest segment
08. 06. 2020 12:03:26:027 - Finish of lower the leg rest segment
08. 06. 2020 12:03:27:115 - Both headrest and leg rest segment
08. 06. 2020 12:03:28:316 - Headrest segment
08. 06. 2020 12:03:29:922 - Activation of lower the headrest segment
08. 06. 2020 12:03:30:930 - Start of lower the headrest segment
08. 06. 2020 12:03:34:759 - Finish of lower the headrest segment
08. 06. 2020 12:03:39:236 - Return to the Standby mode
08. 06. 2020 12:03:40:148 - Test completed
----------------------------------------------------------
a) 0:00:34,156247
b) 21
c) 0:00:09,5668967
d) 0:00:08,0281298
e) 0:00:05,7390976
f) 0:00:51,7512735
-----------Legenda-----------
a) Task time*
b) Number of steps (for Total time)
c) Time of leg rest activation
d) Time of headrest activation
e) Èas inicializace
f) Total time

-----C9-----Test 2------
08. 06. 2020 12:04:27:029 - Begin of the test
08. 06. 2020 12:04:28:526 - Standby mode deactivation
08. 06. 2020 12:04:31:978 - Selection mode activation
08. 06. 2020 12:04:33:324 - Leg rest segment
08. 06. 2020 12:04:34:716 - Activation of raise of the leg rest segment
08. 06. 2020 12:04:38:839 - Activation of raise of the leg rest segment
08. 06. 2020 12:04:41:370 - Start raise the leg rest segment
08. 06. 2020 12:04:47:767 - Finish raise the leg rest segment
08. 06. 2020 12:04:48:068 - Both headrest and leg rest segment
08. 06. 2020 12:04:49:188 - Headrest segment
08. 06. 2020 12:04:50:422 - Activation of raise of the headrest segment
08. 06. 2020 12:04:51:416 - Start raise the headrest segment
08. 06. 2020 12:04:55:462 - Finish raise the headrest segment
08. 06. 2020 12:04:56:781 - Both headrest and leg rest segment
08. 06. 2020 12:04:57:864 - Leg rest segment
08. 06. 2020 12:04:58:820 - Activation of lower the leg rest segment
08. 06. 2020 12:05:03:713 - Activation of lower the leg rest segment
08. 06. 2020 12:05:06:665 - Activation of lower the leg rest segment
08. 06. 2020 12:05:08:574 - Start of lower the leg rest segment
08. 06. 2020 12:05:13:903 - Finish of lower the leg rest segment
08. 06. 2020 12:05:14:224 - Both headrest and leg rest segment
08. 06. 2020 12:05:15:467 - Headrest segment
08. 06. 2020 12:05:16:714 - Activation of lower the headrest segment
08. 06. 2020 12:05:17:656 - Start of lower the headrest segment
08. 06. 2020 12:05:22:478 - Finish of lower the headrest segment
08. 06. 2020 12:05:39:357 - Return to the Standby mode
08. 06. 2020 12:05:40:099 - Test completed
----------------------------------------------------------
a) 0:00:52,4762553
b) 24
c) 0:00:11,7257008
d) 0:00:08,8679013
e) 0:00:04,9493911
f) 0:01:13,0698574
-----------Legenda-----------
a) Task time*
b) Number of steps (for Total time)
c) Time of leg rest activation
d) Time of headrest activation
e) Èas inicializace
f) Total time

-----C9-----Test 3------
08. 06. 2020 12:06:09:541 - Begin of the test
08. 06. 2020 12:06:10:720 - Standby mode deactivation
08. 06. 2020 12:06:14:245 - Selection mode activation
08. 06. 2020 12:06:15:260 - Leg rest segment
08. 06. 2020 12:06:16:538 - Activation of raise of the leg rest segment
08. 06. 2020 12:06:18:874 - Start raise the leg rest segment
08. 06. 2020 12:06:25:892 - Finish raise the leg rest segment
08. 06. 2020 12:06:26:717 - Both headrest and leg rest segment
08. 06. 2020 12:06:27:977 - Headrest segment
08. 06. 2020 12:06:29:161 - Activation of raise of the headrest segment
08. 06. 2020 12:06:30:406 - Start raise the headrest segment
08. 06. 2020 12:06:34:727 - Finish raise the headrest segment
08. 06. 2020 12:06:36:105 - Both headrest and leg rest segment
08. 06. 2020 12:06:37:308 - Leg rest segment
08. 06. 2020 12:06:38:897 - Activation of lower the leg rest segment
08. 06. 2020 12:06:41:027 - Start of lower the leg rest segment
08. 06. 2020 12:06:44:594 - Finish of lower the leg rest segment
08. 06. 2020 12:06:45:570 - Both headrest and leg rest segment
08. 06. 2020 12:06:47:012 - Headrest segment
08. 06. 2020 12:06:47:355 - Headrest segment
08. 06. 2020 12:06:48:106 - Activation of lower the headrest segment
08. 06. 2020 12:06:48:993 - Start of lower the headrest segment
08. 06. 2020 12:06:52:291 - Finish of lower the headrest segment
08. 06. 2020 12:07:00:889 - Return to the Standby mode
08. 06. 2020 12:07:01:787 - Test completed
----------------------------------------------------------
a) 0:00:34,0422931
b) 22
c) 0:00:10,5853775
d) 0:00:07,6182042
e) 0:00:04,703458
f) 0:00:52,2458748
-----------Legenda-----------
a) Task time*
b) Number of steps (for Total time)
c) Time of leg rest activation
d) Time of headrest activation
e) Èas inicializace
f) Total time


-----C10----Test 1------
08. 06. 2020 10:40:47:985 - Begin of the test
08. 06. 2020 10:40:49:736 - Standby mode deactivation
08. 06. 2020 10:40:53:167 - Selection mode activation
08. 06. 2020 10:40:54:489 - Headrest segment
08. 06. 2020 10:40:55:074 - Both headrest and leg rest segment
08. 06. 2020 10:40:55:659 - Leg rest segment
08. 06. 2020 10:40:58:015 - Activation of raise of the leg rest segment
08. 06. 2020 10:41:00:249 - Start raise the leg rest segment
08. 06. 2020 10:41:10:087 - Finish raise the leg rest segment
08. 06. 2020 10:41:12:623 - Both headrest and leg rest segment
08. 06. 2020 10:41:14:394 - Headrest segment
08. 06. 2020 10:41:16:812 - Activation of raise of the headrest segment
08. 06. 2020 10:41:18:324 - Start raise the headrest segment
08. 06. 2020 10:41:26:686 - Finish raise the headrest segment
08. 06. 2020 10:41:29:032 - Both headrest and leg rest segment
08. 06. 2020 10:41:30:154 - Leg rest segment
08. 06. 2020 10:41:32:133 - Activation of lower the leg rest segment
08. 06. 2020 10:41:34:416 - Start of lower the leg rest segment
08. 06. 2020 10:41:42:709 - Finish of lower the leg rest segment
08. 06. 2020 10:41:44:034 - Both headrest and leg rest segment
08. 06. 2020 10:41:44:332 - Both headrest and leg rest segment
08. 06. 2020 10:41:45:318 - Headrest segment
08. 06. 2020 10:41:47:093 - Activation of lower the headrest segment
08. 06. 2020 10:41:48:120 - Start of lower the headrest segment
08. 06. 2020 10:41:55:697 - Finish of lower the headrest segment
08. 06. 2020 10:41:58:705 - Return to the Standby mode
08. 06. 2020 10:41:59:937 - Test completed
----------------------------------------------------------
a) 0:00:37,8838898
b) 24
c) 0:00:18,1298979
d) 0:00:15,937881
e) 0:00:05,1814541
f) 0:01:11,9516687
-----------Legenda-----------
a) Task time*
b) Number of steps (for Total time)
c) Time of leg rest activation
d) Time of headrest activation
e) Èas inicializace
f) Total time

-----C10----Test 2------
08. 06. 2020 10:43:32:434 - Begin of the test
08. 06. 2020 10:43:33:740 - Standby mode deactivation
08. 06. 2020 10:43:38:731 - Selection mode activation
08. 06. 2020 10:43:40:546 - Leg rest segment
08. 06. 2020 10:43:42:447 - Activation of raise of the leg rest segment
08. 06. 2020 10:43:43:560 - Start raise the leg rest segment
08. 06. 2020 10:43:54:744 - Finish raise the leg rest segment
08. 06. 2020 10:43:55:048 - Leg rest segment
08. 06. 2020 10:43:57:136 - Both headrest and leg rest segment
08. 06. 2020 10:43:58:530 - Headrest segment
08. 06. 2020 10:44:00:830 - Activation of raise of the headrest segment
08. 06. 2020 10:44:03:119 - Start raise the headrest segment
08. 06. 2020 10:44:11:479 - Finish raise the headrest segment
08. 06. 2020 10:44:14:101 - Both headrest and leg rest segment
08. 06. 2020 10:44:14:326 - Both headrest and leg rest segment
08. 06. 2020 10:44:16:514 - Leg rest segment
08. 06. 2020 10:44:18:481 - Activation of lower the leg rest segment
08. 06. 2020 10:44:20:309 - Start of lower the leg rest segment
08. 06. 2020 10:44:30:011 - Finish of lower the leg rest segment
08. 06. 2020 10:44:31:799 - Both headrest and leg rest segment
08. 06. 2020 10:44:32:955 - Headrest segment
08. 06. 2020 10:44:34:664 - Activation of lower the headrest segment
08. 06. 2020 10:44:38:023 - Activation of lower the headrest segment
08. 06. 2020 10:44:40:339 - Start of lower the headrest segment
08. 06. 2020 10:44:49:121 - Finish of lower the headrest segment
08. 06. 2020 10:44:52:144 - Return to the Standby mode
08. 06. 2020 10:44:53:216 - Test completed
----------------------------------------------------------
a) 0:00:42,7540537
b) 24
c) 0:00:20,8859616
d) 0:00:17,1425627
e) 0:00:06,297463
f) 0:01:20,782578
-----------Legenda-----------
a) Task time*
b) Number of steps (for Total time)
c) Time of leg rest activation
d) Time of headrest activation
e) Èas inicializace
f) Total time

-----C10----Test 3------
08. 06. 2020 10:45:08:065 - Begin of the test
08. 06. 2020 10:45:09:316 - Standby mode deactivation
08. 06. 2020 10:45:12:743 - Selection mode activation
08. 06. 2020 10:45:14:176 - Leg rest segment
08. 06. 2020 10:45:14:422 - Leg rest segment
08. 06. 2020 10:45:15:193 - Leg rest segment
08. 06. 2020 10:45:16:873 - Activation of raise of the leg rest segment
08. 06. 2020 10:45:20:112 - Activation of raise of the leg rest segment
08. 06. 2020 10:45:22:557 - Start raise the leg rest segment
08. 06. 2020 10:45:34:509 - Finish raise the leg rest segment
08. 06. 2020 10:45:37:390 - Both headrest and leg rest segment
08. 06. 2020 10:45:38:301 - Headrest segment
08. 06. 2020 10:45:38:531 - Headrest segment
08. 06. 2020 10:45:40:601 - Activation of raise of the headrest segment
08. 06. 2020 10:45:41:649 - Start raise the headrest segment
08. 06. 2020 10:45:49:572 - Finish raise the headrest segment
08. 06. 2020 10:45:51:581 - Both headrest and leg rest segment
08. 06. 2020 10:45:52:930 - Leg rest segment
08. 06. 2020 10:45:54:640 - Activation of lower the leg rest segment
08. 06. 2020 10:45:56:768 - Start of lower the leg rest segment
08. 06. 2020 10:46:07:243 - Finish of lower the leg rest segment
08. 06. 2020 10:46:09:098 - Both headrest and leg rest segment
08. 06. 2020 10:46:10:219 - Headrest segment
08. 06. 2020 10:46:10:514 - Headrest segment
08. 06. 2020 10:46:12:223 - Activation of lower the headrest segment
08. 06. 2020 10:46:13:354 - Start of lower the headrest segment
08. 06. 2020 10:46:21:119 - Finish of lower the headrest segment
08. 06. 2020 10:46:24:126 - Return to the Standby mode
08. 06. 2020 10:46:25:496 - Test completed
----------------------------------------------------------
a) 0:00:39,3147954
b) 26
c) 0:00:22,4272314
d) 0:00:15,6890906
e) 0:00:04,677463
f) 0:01:17,4311174
-----------Legenda-----------
a) Task time*
b) Number of steps (for Total time)
c) Time of leg rest activation
d) Time of headrest activation
e) Èas inicializace
f) Total time


-----C11----Test 1------
05. 06. 2020 10:32:11:341 - Begin of the test
05. 06. 2020 10:32:13:423 - Standby mode deactivation
05. 06. 2020 10:32:17:900 - Selection mode activation
05. 06. 2020 10:32:19:542 - Leg rest segment
05. 06. 2020 10:32:19:782 - Leg rest segment
05. 06. 2020 10:32:21:435 - Activation of raise of the leg rest segment
05. 06. 2020 10:32:22:700 - Start raise the leg rest segment
05. 06. 2020 10:32:27:312 - Finish raise the leg rest segment
05. 06. 2020 10:32:27:913 - Leg rest segment
05. 06. 2020 10:32:29:548 - Both headrest and leg rest segment
05. 06. 2020 10:32:30:701 - Headrest segment
05. 06. 2020 10:32:31:212 - Headrest segment
05. 06. 2020 10:32:32:238 - Activation of raise of the headrest segment
05. 06. 2020 10:32:34:370 - Start raise the headrest segment
05. 06. 2020 10:32:38:686 - Finish raise the headrest segment
05. 06. 2020 10:32:41:098 - Both headrest and leg rest segment
05. 06. 2020 10:32:43:127 - Leg rest segment
05. 06. 2020 10:32:44:831 - Activation of lower the leg rest segment
05. 06. 2020 10:32:46:063 - Start of lower the leg rest segment
05. 06. 2020 10:32:52:142 - Finish of lower the leg rest segment
05. 06. 2020 10:32:52:496 - Both headrest and leg rest segment
05. 06. 2020 10:32:53:396 - Headrest segment
05. 06. 2020 10:32:56:590 - Activation of lower the headrest segment
05. 06. 2020 10:32:58:524 - Start of lower the headrest segment
05. 06. 2020 10:33:04:307 - Finish of lower the headrest segment
05. 06. 2020 10:33:07:306 - Return to the Standby mode
05. 06. 2020 10:33:08:451 - Test completed
----------------------------------------------------------
a) 0:00:36,3206742
b) 24
c) 0:00:10,6904879
d) 0:00:10,0993009
e) 0:00:06,5595464
f) 0:00:57,110463
-----------Legenda-----------
a) Task time*
b) Number of steps (for Total time)
c) Time of leg rest activation
d) Time of headrest activation
e) Èas inicializace
f) Total time

-----C11----Test 2------
05. 06. 2020 10:34:01:219 - Begin of the test
05. 06. 2020 10:34:02:144 - Standby mode deactivation
05. 06. 2020 10:34:05:587 - Selection mode activation
05. 06. 2020 10:34:06:969 - Leg rest segment
05. 06. 2020 10:34:08:769 - Activation of raise of the leg rest segment
05. 06. 2020 10:34:10:983 - Start raise the leg rest segment
05. 06. 2020 10:34:16:390 - Finish raise the leg rest segment
05. 06. 2020 10:34:16:687 - Leg rest segment
05. 06. 2020 10:34:17:619 - Both headrest and leg rest segment
05. 06. 2020 10:34:18:993 - Headrest segment
05. 06. 2020 10:34:20:703 - Activation of raise of the headrest segment
05. 06. 2020 10:34:21:838 - Start raise the headrest segment
05. 06. 2020 10:34:25:922 - Finish raise the headrest segment
05. 06. 2020 10:34:26:255 - Headrest segment
05. 06. 2020 10:34:27:816 - Both headrest and leg rest segment
05. 06. 2020 10:34:30:377 - Leg rest segment
05. 06. 2020 10:34:31:952 - Activation of lower the leg rest segment
05. 06. 2020 10:34:34:076 - Start of lower the leg rest segment
05. 06. 2020 10:34:38:071 - Finish of lower the leg rest segment
05. 06. 2020 10:34:38:916 - Both headrest and leg rest segment
05. 06. 2020 10:34:40:220 - Headrest segment
05. 06. 2020 10:34:41:735 - Activation of lower the headrest segment
05. 06. 2020 10:34:42:841 - Start of lower the headrest segment
05. 06. 2020 10:34:46:947 - Finish of lower the headrest segment
05. 06. 2020 10:34:47:239 - Headrest segment
05. 06. 2020 10:34:50:353 - Return to the Standby mode
05. 06. 2020 10:34:51:786 - Test completed
----------------------------------------------------------
a) 0:00:32,9745073
b) 24
c) 0:00:09,4019322
d) 0:00:08,1903972
e) 0:00:04,3675189
f) 0:00:50,5668367
-----------Legenda-----------
a) Task time*
b) Number of steps (for Total time)
c) Time of leg rest activation
d) Time of headrest activation
e) Èas inicializace
f) Total time

-----C11----Test 3------
05. 06. 2020 10:35:04:949 - Begin of the test
05. 06. 2020 10:35:05:785 - Standby mode deactivation
05. 06. 2020 10:35:09:355 - Selection mode activation
05. 06. 2020 10:35:10:446 - Leg rest segment
05. 06. 2020 10:35:12:215 - Activation of raise of the leg rest segment
05. 06. 2020 10:35:14:281 - Start raise the leg rest segment
05. 06. 2020 10:35:19:467 - Finish raise the leg rest segment
05. 06. 2020 10:35:20:370 - Both headrest and leg rest segment
05. 06. 2020 10:35:20:685 - Both headrest and leg rest segment
05. 06. 2020 10:35:22:443 - Headrest segment
05. 06. 2020 10:35:24:168 - Activation of raise of the headrest segment
05. 06. 2020 10:35:25:338 - Start raise the headrest segment
05. 06. 2020 10:35:30:010 - Finish raise the headrest segment
05. 06. 2020 10:35:31:215 - Both headrest and leg rest segment
05. 06. 2020 10:35:32:494 - Leg rest segment
05. 06. 2020 10:35:34:023 - Activation of lower the leg rest segment
05. 06. 2020 10:35:36:434 - Start of lower the leg rest segment
05. 06. 2020 10:35:40:041 - Finish of lower the leg rest segment
05. 06. 2020 10:35:41:043 - Both headrest and leg rest segment
05. 06. 2020 10:35:44:103 - Headrest segment
05. 06. 2020 10:35:45:452 - Activation of lower the headrest segment
05. 06. 2020 10:35:46:572 - Start of lower the headrest segment
05. 06. 2020 10:35:50:729 - Finish of lower the headrest segment
05. 06. 2020 10:35:53:727 - Return to the Standby mode
05. 06. 2020 10:35:54:562 - Test completed
----------------------------------------------------------
a) 0:00:31,9911634
b) 22
c) 0:00:08,7922267
d) 0:00:08,8292254
e) 0:00:04,4059675
f) 0:00:49,6126155
-----------Legenda-----------
a) Task time*
b) Number of steps (for Total time)
c) Time of leg rest activation
d) Time of headrest activation
e) Èas inicializace
f) Total time


-----C12----Test 1------
05. 06. 2020 09:59:56:790 - Begin of the test
05. 06. 2020 09:59:57:665 - Standby mode deactivation
05. 06. 2020 10:00:01:227 - Selection mode activation
05. 06. 2020 10:00:03:282 - Leg rest segment
05. 06. 2020 10:00:04:837 - Activation of raise of the leg rest segment
05. 06. 2020 10:00:05:869 - Start raise the leg rest segment
05. 06. 2020 10:00:12:494 - Finish raise the leg rest segment
05. 06. 2020 10:00:14:680 - Both headrest and leg rest segment
05. 06. 2020 10:00:15:310 - Headrest segment
05. 06. 2020 10:00:16:304 - Headrest segment
05. 06. 2020 10:00:17:409 - Activation of raise of the headrest segment
05. 06. 2020 10:00:18:416 - Start raise the headrest segment
05. 06. 2020 10:00:22:434 - Finish raise the headrest segment
05. 06. 2020 10:00:24:206 - Activation of lower the headrest segment
05. 06. 2020 10:00:26:571 - Finish of lower the headrest segment
05. 06. 2020 10:00:27:311 - Both headrest and leg rest segment
05. 06. 2020 10:00:28:864 - Aktivace oboje dolù
05. 06. 2020 10:00:29:826 - Start oboje dolù
05. 06. 2020 10:00:30:778 - Konec oboje dolù
05. 06. 2020 10:00:31:069 - Leg rest segment
05. 06. 2020 10:00:34:566 - Leg rest segment
05. 06. 2020 10:00:35:389 - Leg rest segment
05. 06. 2020 10:00:36:624 - Activation of raise of the leg rest segment
05. 06. 2020 10:00:40:629 - Activation of raise of the leg rest segment
05. 06. 2020 10:00:41:607 - Start raise the leg rest segment
05. 06. 2020 10:00:45:290 - Finish raise the leg rest segment
05. 06. 2020 10:00:49:226 - Activation of lower the leg rest segment
05. 06. 2020 10:00:51:259 - Start of lower the leg rest segment
05. 06. 2020 10:00:54:936 - Finish of lower the leg rest segment
05. 06. 2020 10:00:55:929 - Activation of raise of the leg rest segment
05. 06. 2020 10:00:56:806 - Start raise the leg rest segment
05. 06. 2020 10:00:56:894 - Finish raise the leg rest segment
05. 06. 2020 10:00:57:157 - Both headrest and leg rest segment
05. 06. 2020 10:00:58:654 - Headrest segment
05. 06. 2020 10:00:58:942 - Headrest segment
05. 06. 2020 10:01:00:481 - Activation of lower the headrest segment
05. 06. 2020 10:01:02:060 - Start of lower the headrest segment
05. 06. 2020 10:01:06:214 - Finish of lower the headrest segment
05. 06. 2020 10:01:07:223 - Aktivace základní poloha
05. 06. 2020 10:01:10:829 - Activation of raise of the headrest segment
05. 06. 2020 10:01:13:039 - Finish raise the headrest segment
05. 06. 2020 10:01:25:260 - Return to the Standby mode
05. 06. 2020 10:01:26:294 - Test completed
----------------------------------------------------------
a) 0:00:47,1722446
b) 40
c) 0:00:14,0733466
d) 0:00:27,3063381
e) 0:00:04,4364591
f) 0:01:29,5035972
-----------Legenda-----------
a) Task time*
b) Number of steps (for Total time)
c) Time of leg rest activation
d) Time of headrest activation
e) Èas inicializace
f) Total time

-----C12----Test 2------
05. 06. 2020 10:01:34:966 - Begin of the test
05. 06. 2020 10:01:36:475 - Standby mode deactivation
05. 06. 2020 10:01:41:245 - Selection mode activation
05. 06. 2020 10:01:42:906 - Leg rest segment
05. 06. 2020 10:01:44:348 - Activation of raise of the leg rest segment
05. 06. 2020 10:01:45:407 - Start raise the leg rest segment
05. 06. 2020 10:01:49:683 - Finish raise the leg rest segment
05. 06. 2020 10:01:51:111 - Both headrest and leg rest segment
05. 06. 2020 10:01:51:456 - Both headrest and leg rest segment
05. 06. 2020 10:01:52:597 - Headrest segment
05. 06. 2020 10:01:54:709 - Activation of raise of the headrest segment
05. 06. 2020 10:01:56:783 - Start raise the headrest segment
05. 06. 2020 10:02:01:526 - Finish raise the headrest segment
05. 06. 2020 10:02:01:865 - Headrest segment
05. 06. 2020 10:02:03:485 - Both headrest and leg rest segment
05. 06. 2020 10:02:03:699 - Both headrest and leg rest segment
05. 06. 2020 10:02:04:685 - Leg rest segment
05. 06. 2020 10:02:06:274 - Activation of lower the leg rest segment
05. 06. 2020 10:02:07:404 - Start of lower the leg rest segment
05. 06. 2020 10:02:11:940 - Finish of lower the leg rest segment
05. 06. 2020 10:02:12:406 - Both headrest and leg rest segment
05. 06. 2020 10:02:13:249 - Headrest segment
05. 06. 2020 10:02:15:185 - Activation of lower the headrest segment
05. 06. 2020 10:02:18:275 - Activation of lower the headrest segment
05. 06. 2020 10:02:21:199 - Activation of lower the headrest segment
05. 06. 2020 10:02:24:305 - Activation of lower the headrest segment
05. 06. 2020 10:02:27:273 - Activation of lower the headrest segment
05. 06. 2020 10:02:30:168 - Activation of lower the headrest segment
05. 06. 2020 10:02:33:095 - Activation of lower the headrest segment
05. 06. 2020 10:02:34:931 - Start of lower the headrest segment
05. 06. 2020 10:02:40:057 - Finish of lower the headrest segment
05. 06. 2020 10:02:44:494 - Return to the Standby mode
05. 06. 2020 10:02:45:221 - Test completed
----------------------------------------------------------
a) 0:00:51,5739967
b) 30
c) 0:00:08,8117461
d) 0:00:09,8690646
e) 0:00:06,2787314
f) 0:01:10,2548074
-----------Legenda-----------
a) Task time*
b) Number of steps (for Total time)
c) Time of leg rest activation
d) Time of headrest activation
e) Èas inicializace
f) Total time

-----C12----Test 3------
05. 06. 2020 10:02:53:542 - Begin of the test
05. 06. 2020 10:02:54:961 - Standby mode deactivation
05. 06. 2020 10:02:58:418 - Selection mode activation
05. 06. 2020 10:02:59:462 - Leg rest segment
05. 06. 2020 10:03:01:317 - Activation of raise of the leg rest segment
05. 06. 2020 10:03:03:137 - Start raise the leg rest segment
05. 06. 2020 10:03:07:854 - Finish raise the leg rest segment
05. 06. 2020 10:03:08:282 - Both headrest and leg rest segment
05. 06. 2020 10:03:10:590 - Headrest segment
05. 06. 2020 10:03:11:070 - Headrest segment
05. 06. 2020 10:03:11:598 - Headrest segment
05. 06. 2020 10:03:12:197 - Activation of raise of the headrest segment
05. 06. 2020 10:03:13:186 - Start raise the headrest segment
05. 06. 2020 10:03:18:891 - Finish raise the headrest segment
05. 06. 2020 10:03:20:712 - Both headrest and leg rest segment
05. 06. 2020 10:03:28:812 - Leg rest segment
05. 06. 2020 10:03:29:069 - Leg rest segment
05. 06. 2020 10:03:29:982 - Activation of lower the leg rest segment
05. 06. 2020 10:03:32:293 - Start of lower the leg rest segment
05. 06. 2020 10:03:34:950 - Finish of lower the leg rest segment
05. 06. 2020 10:03:35:909 - Both headrest and leg rest segment
05. 06. 2020 10:03:36:569 - Headrest segment
05. 06. 2020 10:03:37:799 - Activation of lower the headrest segment
05. 06. 2020 10:03:38:891 - Start of lower the headrest segment
05. 06. 2020 10:03:43:184 - Finish of lower the headrest segment
05. 06. 2020 10:03:47:606 - Return to the Standby mode
05. 06. 2020 10:03:48:708 - Test completed
----------------------------------------------------------
a) 0:00:37,7935253
b) 24
c) 0:00:07,374776
d) 0:00:09,9981341
e) 0:00:04,8763853
f) 0:00:55,1664354
-----------Legenda-----------
a) Task time*
b) Number of steps (for Total time)
c) Time of leg rest activation
d) Time of headrest activation
e) Èas inicializace
f) Total time


-----C13----Test 1------
05. 06. 2020 09:21:40:177 - Begin of the test
05. 06. 2020 09:21:41:934 - Standby mode deactivation
05. 06. 2020 09:21:44:226 - Standby mode deactivation
05. 06. 2020 09:21:49:387 - Selection mode activation
05. 06. 2020 09:21:51:235 - Leg rest segment
05. 06. 2020 09:21:52:911 - Activation of raise of the leg rest segment
05. 06. 2020 09:21:54:322 - Start raise the leg rest segment
05. 06. 2020 09:22:00:374 - Finish raise the leg rest segment
05. 06. 2020 09:22:02:391 - Both headrest and leg rest segment
05. 06. 2020 09:22:05:091 - Headrest segment
05. 06. 2020 09:22:05:361 - Headrest segment
05. 06. 2020 09:22:07:040 - Activation of raise of the headrest segment
05. 06. 2020 09:22:08:842 - Start raise the headrest segment
05. 06. 2020 09:22:13:075 - Finish raise the headrest segment
05. 06. 2020 09:22:14:842 - Both headrest and leg rest segment
05. 06. 2020 09:22:16:791 - Aktivace oboje dolù
05. 06. 2020 09:22:17:331 - Leg rest segment
05. 06. 2020 09:22:19:337 - Leg rest segment
05. 06. 2020 09:22:19:910 - Leg rest segment
05. 06. 2020 09:22:21:477 - Activation of lower the leg rest segment
05. 06. 2020 09:22:24:015 - Activation of lower the leg rest segment
05. 06. 2020 09:22:24:839 - Start of lower the leg rest segment
05. 06. 2020 09:22:34:555 - Finish of lower the leg rest segment
05. 06. 2020 09:22:37:308 - Both headrest and leg rest segment
05. 06. 2020 09:22:41:943 - Headrest segment
05. 06. 2020 09:22:44:119 - Activation of lower the headrest segment
05. 06. 2020 09:22:46:060 - Start of lower the headrest segment
05. 06. 2020 09:22:52:276 - Finish of lower the headrest segment
05. 06. 2020 09:22:56:922 - Return to the Standby mode
05. 06. 2020 09:22:58:041 - Test completed
----------------------------------------------------------
a) 0:00:51,6463921
b) 27
c) 0:00:15,7675491
d) 0:00:10,4494975
e) 0:00:09,2097494
f) 0:01:17,8634387
-----------Legenda-----------
a) Task time*
b) Number of steps (for Total time)
c) Time of leg rest activation
d) Time of headrest activation
e) Èas inicializace
f) Total time

-----C13----Test 2------
05. 06. 2020 09:25:25:489 - Begin of the test
05. 06. 2020 09:25:26:837 - Standby mode deactivation
05. 06. 2020 09:25:30:307 - Selection mode activation
05. 06. 2020 09:25:31:511 - Aktivace oboje nahoru
05. 06. 2020 09:25:32:170 - Leg rest segment
05. 06. 2020 09:25:33:998 - Leg rest segment
05. 06. 2020 09:25:36:071 - Activation of raise of the leg rest segment
05. 06. 2020 09:25:38:543 - Activation of raise of the leg rest segment
05. 06. 2020 09:25:41:041 - Start raise the leg rest segment
05. 06. 2020 09:25:45:918 - Finish raise the leg rest segment
05. 06. 2020 09:25:47:856 - Both headrest and leg rest segment
05. 06. 2020 09:25:50:530 - Headrest segment
05. 06. 2020 09:25:52:571 - Activation of raise of the headrest segment
05. 06. 2020 09:25:54:015 - Start raise the headrest segment
05. 06. 2020 09:26:00:185 - Finish raise the headrest segment
05. 06. 2020 09:26:01:717 - Headrest segment
05. 06. 2020 09:26:02:230 - Both headrest and leg rest segment
05. 06. 2020 09:26:02:526 - Both headrest and leg rest segment
05. 06. 2020 09:26:05:021 - Leg rest segment
05. 06. 2020 09:26:07:089 - Activation of raise of the leg rest segment
05. 06. 2020 09:26:09:184 - Start raise the leg rest segment
05. 06. 2020 09:26:12:639 - Finish raise the leg rest segment
05. 06. 2020 09:26:14:469 - Activation of lower the leg rest segment
05. 06. 2020 09:26:15:932 - Start of lower the leg rest segment
05. 06. 2020 09:26:21:028 - Finish of lower the leg rest segment
05. 06. 2020 09:26:22:729 - Both headrest and leg rest segment
05. 06. 2020 09:26:24:818 - Headrest segment
05. 06. 2020 09:26:26:408 - Activation of lower the headrest segment
05. 06. 2020 09:26:28:326 - Start of lower the headrest segment
05. 06. 2020 09:26:31:337 - Finish of lower the headrest segment
05. 06. 2020 09:26:36:508 - Return to the Standby mode
05. 06. 2020 09:26:37:848 - Test completed
----------------------------------------------------------
a) 0:00:49,7504472
b) 29
c) 0:00:13,4278932
d) 0:00:09,1805392
e) 0:00:04,8176643
f) 0:01:12,3588796
-----------Legenda-----------
a) Task time*
b) Number of steps (for Total time)
c) Time of leg rest activation
d) Time of headrest activation
e) Èas inicializace
f) Total time

-----C13----Test 3------
05. 06. 2020 09:27:04:488 - Begin of the test
05. 06. 2020 09:27:06:833 - Standby mode deactivation
05. 06. 2020 09:27:10:336 - Selection mode activation
05. 06. 2020 09:27:11:135 - Aktivace oboje nahoru
05. 06. 2020 09:27:13:622 - Start oboje nahoru
05. 06. 2020 09:27:14:916 - Konec oboje nahoru
05. 06. 2020 09:27:15:426 - Leg rest segment
05. 06. 2020 09:27:17:839 - Activation of raise of the leg rest segment
05. 06. 2020 09:27:18:903 - Start raise the leg rest segment
05. 06. 2020 09:27:21:144 - Finish raise the leg rest segment
05. 06. 2020 09:27:22:789 - Both headrest and leg rest segment
05. 06. 2020 09:27:24:279 - Headrest segment
05. 06. 2020 09:27:26:017 - Activation of raise of the headrest segment
05. 06. 2020 09:27:30:424 - Activation of raise of the headrest segment
05. 06. 2020 09:27:31:682 - Start raise the headrest segment
05. 06. 2020 09:27:35:103 - Finish raise the headrest segment
05. 06. 2020 09:27:35:553 - Both headrest and leg rest segment
05. 06. 2020 09:27:36:817 - Leg rest segment
05. 06. 2020 09:27:38:255 - Activation of lower the leg rest segment
05. 06. 2020 09:27:40:743 - Start of lower the leg rest segment
05. 06. 2020 09:27:45:760 - Finish of lower the leg rest segment
05. 06. 2020 09:27:47:523 - Both headrest and leg rest segment
05. 06. 2020 09:27:49:654 - Headrest segment
05. 06. 2020 09:27:49:909 - Headrest segment
05. 06. 2020 09:27:51:365 - Activation of lower the headrest segment
05. 06. 2020 09:27:52:593 - Start of lower the headrest segment
05. 06. 2020 09:27:56:972 - Finish of lower the headrest segment
05. 06. 2020 09:28:01:759 - Return to the Standby mode
05. 06. 2020 09:28:02:647 - Test completed
----------------------------------------------------------
a) 0:00:41,8075526
b) 26
c) 0:00:07,2576257
d) 0:00:07,7999723
e) 0:00:05,8482964
f) 0:00:58,1592471
-----------Legenda-----------
a) Task time*
b) Number of steps (for Total time)
c) Time of leg rest activation
d) Time of headrest activation
e) Èas inicializace
f) Total time


-----C14----Test 1------
04. 06. 2020 16:02:13:155 - Begin of the test
04. 06. 2020 16:02:15:048 - Standby mode deactivation
04. 06. 2020 16:02:20:306 - Selection mode activation
04. 06. 2020 16:02:22:188 - Leg rest segment
04. 06. 2020 16:02:23:779 - Activation of raise of the leg rest segment
04. 06. 2020 16:02:24:854 - Start raise the leg rest segment
04. 06. 2020 16:02:31:482 - Finish raise the leg rest segment
04. 06. 2020 16:02:33:510 - Both headrest and leg rest segment
04. 06. 2020 16:02:35:444 - Headrest segment
04. 06. 2020 16:02:35:748 - Headrest segment
04. 06. 2020 16:02:35:972 - Headrest segment
04. 06. 2020 16:02:37:244 - Activation of raise of the headrest segment
04. 06. 2020 16:02:39:674 - Start raise the headrest segment
04. 06. 2020 16:02:44:826 - Finish raise the headrest segment
04. 06. 2020 16:02:47:228 - Both headrest and leg rest segment
04. 06. 2020 16:02:47:822 - Leg rest segment
04. 06. 2020 16:02:48:223 - Leg rest segment
04. 06. 2020 16:02:49:322 - Activation of lower the leg rest segment
04. 06. 2020 16:02:50:872 - Start of lower the leg rest segment
04. 06. 2020 16:02:56:966 - Finish of lower the leg rest segment
04. 06. 2020 16:02:58:572 - Both headrest and leg rest segment
04. 06. 2020 16:02:59:743 - Headrest segment
04. 06. 2020 16:03:00:598 - Headrest segment
04. 06. 2020 16:03:01:143 - Activation of lower the headrest segment
04. 06. 2020 16:03:02:215 - Start of lower the headrest segment
04. 06. 2020 16:03:07:728 - Finish of lower the headrest segment
04. 06. 2020 16:03:10:729 - Return to the Standby mode
04. 06. 2020 16:03:12:056 - Test completed
----------------------------------------------------------
a) 0:00:35,5134734
b) 25
c) 0:00:12,7228929
d) 0:00:10,6648673
e) 0:00:07,1509939
f) 0:00:58,9012336
-----------Legenda-----------
a) Task time*
b) Number of steps (for Total time)
c) Time of leg rest activation
d) Time of headrest activation
e) Èas inicializace
f) Total time

-----C14----Test 2------
04. 06. 2020 16:03:58:466 - Begin of the test
04. 06. 2020 16:04:00:167 - Standby mode deactivation
04. 06. 2020 16:04:03:807 - Selection mode activation
04. 06. 2020 16:04:05:485 - Leg rest segment
04. 06. 2020 16:04:05:907 - Leg rest segment
04. 06. 2020 16:04:07:950 - Activation of raise of the leg rest segment
04. 06. 2020 16:04:10:142 - Start raise the leg rest segment
04. 06. 2020 16:04:15:857 - Finish raise the leg rest segment
04. 06. 2020 16:04:17:173 - Both headrest and leg rest segment
04. 06. 2020 16:04:17:455 - Both headrest and leg rest segment
04. 06. 2020 16:04:20:694 - Headrest segment
04. 06. 2020 16:04:20:997 - Headrest segment
04. 06. 2020 16:04:22:404 - Activation of raise of the headrest segment
04. 06. 2020 16:04:23:542 - Start raise the headrest segment
04. 06. 2020 16:04:28:547 - Finish raise the headrest segment
04. 06. 2020 16:04:30:491 - Both headrest and leg rest segment
04. 06. 2020 16:04:30:897 - Leg rest segment
04. 06. 2020 16:04:32:876 - Activation of lower the leg rest segment
04. 06. 2020 16:04:35:260 - Start of lower the leg rest segment
04. 06. 2020 16:04:40:583 - Finish of lower the leg rest segment
04. 06. 2020 16:04:40:944 - Both headrest and leg rest segment
04. 06. 2020 16:04:41:185 - Both headrest and leg rest segment
04. 06. 2020 16:04:42:023 - Headrest segment
04. 06. 2020 16:04:43:465 - Activation of lower the headrest segment
04. 06. 2020 16:04:44:666 - Start of lower the headrest segment
04. 06. 2020 16:04:50:137 - Finish of lower the headrest segment
04. 06. 2020 16:04:53:150 - Return to the Standby mode
04. 06. 2020 16:04:54:529 - Test completed
----------------------------------------------------------
a) 0:00:34,5471887
b) 25
c) 0:00:11,0386832
d) 0:00:10,4767772
e) 0:00:05,3406963
f) 0:00:56,0626491
-----------Legenda-----------
a) Task time*
b) Number of steps (for Total time)
c) Time of leg rest activation
d) Time of headrest activation
e) Èas inicializace
f) Total time

-----C14----Test 3------
04. 06. 2020 16:05:10:137 - Begin of the test
04. 06. 2020 16:05:11:586 - Standby mode deactivation
04. 06. 2020 16:05:16:213 - Selection mode activation
04. 06. 2020 16:05:17:674 - Leg rest segment
04. 06. 2020 16:05:18:145 - Leg rest segment
04. 06. 2020 16:05:20:316 - Activation of raise of the leg rest segment
04. 06. 2020 16:05:21:383 - Start raise the leg rest segment
04. 06. 2020 16:05:26:259 - Finish raise the leg rest segment
04. 06. 2020 16:05:28:164 - Both headrest and leg rest segment
04. 06. 2020 16:05:28:463 - Both headrest and leg rest segment
04. 06. 2020 16:05:29:077 - Headrest segment
04. 06. 2020 16:05:29:632 - Headrest segment
04. 06. 2020 16:05:30:234 - Activation of raise of the headrest segment
04. 06. 2020 16:05:32:638 - Start raise the headrest segment
04. 06. 2020 16:05:36:622 - Finish raise the headrest segment
04. 06. 2020 16:05:39:034 - Both headrest and leg rest segment
04. 06. 2020 16:05:39:752 - Leg rest segment
04. 06. 2020 16:05:40:789 - Activation of lower the leg rest segment
04. 06. 2020 16:05:41:930 - Start of lower the leg rest segment
04. 06. 2020 16:05:45:634 - Finish of lower the leg rest segment
04. 06. 2020 16:05:46:987 - Both headrest and leg rest segment
04. 06. 2020 16:05:48:472 - Headrest segment
04. 06. 2020 16:05:49:358 - Activation of lower the headrest segment
04. 06. 2020 16:05:51:828 - Start of lower the headrest segment
04. 06. 2020 16:05:56:340 - Finish of lower the headrest segment
04. 06. 2020 16:05:59:338 - Return to the Standby mode
04. 06. 2020 16:06:00:215 - Test completed
----------------------------------------------------------
a) 0:00:33,0018289
b) 24
c) 0:00:08,5802541
d) 0:00:08,4964479
e) 0:00:06,0759902
f) 0:00:50,0785309
-----------Legenda-----------
a) Task time*
b) Number of steps (for Total time)
c) Time of leg rest activation
d) Time of headrest activation
e) Èas inicializace
f) Total time


-----C15----Test 1------
28. 05. 2020 07:33:22:338 - Begin of the test
28. 05. 2020 07:33:23:479 - Standby mode deactivation
28. 05. 2020 07:33:25:864 - Standby mode deactivation
28. 05. 2020 07:33:30:826 - Selection mode activation
28. 05. 2020 07:33:31:667 - Leg rest segment
28. 05. 2020 07:33:36:286 - Activation of raise of the leg rest segment
28. 05. 2020 07:33:37:404 - Start raise the leg rest segment
28. 05. 2020 07:33:43:157 - Finish raise the leg rest segment
28. 05. 2020 07:33:44:114 - Both headrest and leg rest segment
28. 05. 2020 07:33:45:826 - Headrest segment
28. 05. 2020 07:33:47:645 - Activation of raise of the headrest segment
28. 05. 2020 07:33:51:558 - Activation of raise of the headrest segment
28. 05. 2020 07:33:52:593 - Start raise the headrest segment
28. 05. 2020 07:33:57:293 - Finish raise the headrest segment
28. 05. 2020 07:33:58:397 - Both headrest and leg rest segment
28. 05. 2020 07:33:59:299 - Leg rest segment
28. 05. 2020 07:34:01:755 - Activation of lower the leg rest segment
28. 05. 2020 07:34:02:807 - Start of lower the leg rest segment
28. 05. 2020 07:34:07:887 - Finish of lower the leg rest segment
28. 05. 2020 07:34:08:234 - Both headrest and leg rest segment
28. 05. 2020 07:34:09:348 - Headrest segment
28. 05. 2020 07:34:11:237 - Activation of lower the headrest segment
28. 05. 2020 07:34:12:308 - Start of lower the headrest segment
28. 05. 2020 07:34:18:686 - Finish of lower the headrest segment
28. 05. 2020 07:34:21:704 - Return to the Standby mode
28. 05. 2020 07:34:22:848 - Test completed
----------------------------------------------------------
a) 0:00:38,5976882
b) 23
c) 0:00:10,8334305
d) 0:00:11,0785148
e) 0:00:08,4871748
f) 0:01:00,5096335
-----------Legenda-----------
a) Task time*
b) Number of steps (for Total time)
c) Time of leg rest activation
d) Time of headrest activation
e) Èas inicializace
f) Total time

-----C15----Test 2------
28. 05. 2020 07:35:28:218 - Begin of the test
28. 05. 2020 07:35:29:236 - Standby mode deactivation
28. 05. 2020 07:35:34:369 - Selection mode activation
28. 05. 2020 07:35:35:484 - Leg rest segment
28. 05. 2020 07:35:37:484 - Activation of raise of the leg rest segment
28. 05. 2020 07:35:38:578 - Start raise the leg rest segment
28. 05. 2020 07:35:46:261 - Finish raise the leg rest segment
28. 05. 2020 07:35:47:036 - Both headrest and leg rest segment
28. 05. 2020 07:35:48:732 - Headrest segment
28. 05. 2020 07:35:51:132 - Activation of raise of the headrest segment
28. 05. 2020 07:35:56:044 - Activation of raise of the headrest segment
28. 05. 2020 07:35:59:782 - Activation of raise of the headrest segment
28. 05. 2020 07:36:01:825 - Start raise the headrest segment
28. 05. 2020 07:36:06:705 - Finish raise the headrest segment
28. 05. 2020 07:36:08:050 - Headrest segment
28. 05. 2020 07:36:08:620 - Both headrest and leg rest segment
28. 05. 2020 07:36:09:070 - Leg rest segment
28. 05. 2020 07:36:09:340 - Leg rest segment
28. 05. 2020 07:36:10:272 - Activation of lower the leg rest segment
28. 05. 2020 07:36:11:306 - Start of lower the leg rest segment
28. 05. 2020 07:36:16:259 - Finish of lower the leg rest segment
28. 05. 2020 07:36:16:632 - Both headrest and leg rest segment
28. 05. 2020 07:36:19:751 - Headrest segment
28. 05. 2020 07:36:20:905 - Activation of lower the headrest segment
28. 05. 2020 07:36:22:978 - Start of lower the headrest segment
28. 05. 2020 07:36:28:001 - Finish of lower the headrest segment
28. 05. 2020 07:36:33:812 - Return to the Standby mode
28. 05. 2020 07:36:35:224 - Test completed
----------------------------------------------------------
a) 0:00:44,4665124
b) 25
c) 0:00:12,6357883
d) 0:00:09,9032018
e) 0:00:06,1504582
f) 0:01:07,0055025
-----------Legenda-----------
a) Task time*
b) Number of steps (for Total time)
c) Time of leg rest activation
d) Time of headrest activation
e) Èas inicializace
f) Total time

-----C15----Test 3------
28. 05. 2020 07:36:45:091 - Begin of the test
28. 05. 2020 07:36:46:710 - Standby mode deactivation
28. 05. 2020 07:36:50:215 - Selection mode activation
28. 05. 2020 07:36:51:486 - Leg rest segment
28. 05. 2020 07:36:51:935 - Leg rest segment
28. 05. 2020 07:36:52:959 - Activation of raise of the leg rest segment
28. 05. 2020 07:36:55:184 - Start raise the leg rest segment
28. 05. 2020 07:37:02:826 - Finish raise the leg rest segment
28. 05. 2020 07:37:04:374 - Both headrest and leg rest segment
28. 05. 2020 07:37:05:141 - Headrest segment
28. 05. 2020 07:37:06:623 - Activation of raise of the headrest segment
28. 05. 2020 07:37:07:525 - Start raise the headrest segment
28. 05. 2020 07:37:12:103 - Finish raise the headrest segment
28. 05. 2020 07:37:12:937 - Both headrest and leg rest segment
28. 05. 2020 07:37:13:535 - Leg rest segment
28. 05. 2020 07:37:14:767 - Activation of lower the leg rest segment
28. 05. 2020 07:37:17:344 - Start of lower the leg rest segment
28. 05. 2020 07:37:21:994 - Finish of lower the leg rest segment
28. 05. 2020 07:37:22:551 - Both headrest and leg rest segment
28. 05. 2020 07:37:24:129 - Headrest segment
28. 05. 2020 07:37:24:580 - Headrest segment
28. 05. 2020 07:37:25:929 - Activation of lower the headrest segment
28. 05. 2020 07:37:26:871 - Start of lower the headrest segment
28. 05. 2020 07:37:33:344 - Finish of lower the headrest segment
28. 05. 2020 07:37:36:355 - Return to the Standby mode
28. 05. 2020 07:37:37:887 - Test completed
----------------------------------------------------------
a) 0:00:29,452992
b) 23
c) 0:00:12,2928754
d) 0:00:11,050755
e) 0:00:05,1237323
f) 0:00:52,7966224
-----------Legenda-----------
a) Task time*
b) Number of steps (for Total time)
c) Time of leg rest activation
d) Time of headrest activation
e) Èas inicializace
f) Total time


-----C16----Test 1------
13. 05. 2020 15:54:28:069 - Begin of the test
13. 05. 2020 15:54:29:954 - Standby mode deactivation
13. 05. 2020 15:54:33:482 - Selection mode activation
13. 05. 2020 15:54:35:231 - Leg rest segment
13. 05. 2020 15:54:37:164 - Activation of raise of the leg rest segment
13. 05. 2020 15:54:39:104 - Start raise the leg rest segment
13. 05. 2020 15:54:44:807 - Finish raise the leg rest segment
13. 05. 2020 15:54:47:256 - Both headrest and leg rest segment
13. 05. 2020 15:54:49:224 - Headrest segment
13. 05. 2020 15:54:52:179 - Activation of raise of the headrest segment
13. 05. 2020 15:54:53:652 - Start raise the headrest segment
13. 05. 2020 15:54:57:306 - Finish raise the headrest segment
13. 05. 2020 15:54:59:694 - Both headrest and leg rest segment
13. 05. 2020 15:55:01:719 - Leg rest segment
13. 05. 2020 15:55:03:653 - Activation of lower the leg rest segment
13. 05. 2020 15:55:07:223 - Activation of lower the leg rest segment
13. 05. 2020 15:55:09:260 - Start of lower the leg rest segment
13. 05. 2020 15:55:13:950 - Finish of lower the leg rest segment
13. 05. 2020 15:55:16:449 - Both headrest and leg rest segment
13. 05. 2020 15:55:18:652 - Headrest segment
13. 05. 2020 15:55:19:749 - Headrest segment
13. 05. 2020 15:55:20:859 - Activation of lower the headrest segment
13. 05. 2020 15:55:22:140 - Start of lower the headrest segment
13. 05. 2020 15:55:26:883 - Finish of lower the headrest segment
13. 05. 2020 15:55:34:375 - Return to the Standby mode
13. 05. 2020 15:55:35:093 - Test completed
----------------------------------------------------------
a) 0:00:48,2322694
b) 23
c) 0:00:10,3929841
d) 0:00:08,3986391
e) 0:00:05,4133165
f) 0:01:07,0238926
-----------Legenda-----------
a) Task time*
b) Number of steps (for Total time)
c) Time of leg rest activation
d) Time of headrest activation
e) Èas inicializace
f) Total time

-----C16----Test 2------
13. 05. 2020 15:55:52:428 - Begin of the test
13. 05. 2020 15:55:54:396 - Standby mode deactivation
13. 05. 2020 15:55:59:181 - Selection mode activation
13. 05. 2020 15:56:00:485 - Leg rest segment
13. 05. 2020 15:56:02:646 - Activation of raise of the leg rest segment
13. 05. 2020 15:56:03:916 - Start raise the leg rest segment
13. 05. 2020 15:56:08:243 - Finish raise the leg rest segment
13. 05. 2020 15:56:10:749 - Both headrest and leg rest segment
13. 05. 2020 15:56:11:133 - Both headrest and leg rest segment
13. 05. 2020 15:56:12:369 - Headrest segment
13. 05. 2020 15:56:14:503 - Activation of raise of the headrest segment
13. 05. 2020 15:56:16:698 - Start raise the headrest segment
13. 05. 2020 15:56:22:658 - Finish raise the headrest segment
13. 05. 2020 15:56:24:575 - Both headrest and leg rest segment
13. 05. 2020 15:56:26:075 - Leg rest segment
13. 05. 2020 15:56:27:397 - Leg rest segment
13. 05. 2020 15:56:28:051 - Activation of lower the leg rest segment
13. 05. 2020 15:56:29:717 - Start of lower the leg rest segment
13. 05. 2020 15:56:34:344 - Finish of lower the leg rest segment
13. 05. 2020 15:56:36:253 - Both headrest and leg rest segment
13. 05. 2020 15:56:37:682 - Headrest segment
13. 05. 2020 15:56:39:997 - Activation of lower the headrest segment
13. 05. 2020 15:56:41:821 - Start of lower the headrest segment
13. 05. 2020 15:56:46:588 - Finish of lower the headrest segment
13. 05. 2020 15:56:49:604 - Return to the Standby mode
13. 05. 2020 15:56:50:867 - Test completed
----------------------------------------------------------
a) 0:00:38,7597983
b) 23
c) 0:00:08,9525032
d) 0:00:10,7268029
e) 0:00:06,7533295
f) 0:00:58,4391044
-----------Legenda-----------
a) Task time*
b) Number of steps (for Total time)
c) Time of leg rest activation
d) Time of headrest activation
e) Èas inicializace
f) Total time

-----C16----Test 3------
13. 05. 2020 15:57:21:011 - Begin of the test
13. 05. 2020 15:57:22:773 - Standby mode deactivation
13. 05. 2020 15:57:26:215 - Selection mode activation
13. 05. 2020 15:57:27:347 - Leg rest segment
13. 05. 2020 15:57:29:313 - Activation of raise of the leg rest segment
13. 05. 2020 15:57:31:106 - Start raise the leg rest segment
13. 05. 2020 15:57:35:608 - Finish raise the leg rest segment
13. 05. 2020 15:57:37:456 - Both headrest and leg rest segment
13. 05. 2020 15:57:38:194 - Headrest segment
13. 05. 2020 15:57:39:148 - Headrest segment
13. 05. 2020 15:57:40:413 - Activation of raise of the headrest segment
13. 05. 2020 15:57:41:469 - Start raise the headrest segment
13. 05. 2020 15:57:45:592 - Finish raise the headrest segment
13. 05. 2020 15:57:47:507 - Both headrest and leg rest segment
13. 05. 2020 15:57:51:320 - Leg rest segment
13. 05. 2020 15:57:52:713 - Activation of lower the leg rest segment
13. 05. 2020 15:57:55:242 - Start of lower the leg rest segment
13. 05. 2020 15:57:59:228 - Finish of lower the leg rest segment
13. 05. 2020 15:58:01:412 - Both headrest and leg rest segment
13. 05. 2020 15:58:03:004 - Headrest segment
13. 05. 2020 15:58:04:653 - Activation of lower the headrest segment
13. 05. 2020 15:58:05:759 - Start of lower the headrest segment
13. 05. 2020 15:58:10:465 - Finish of lower the headrest segment
13. 05. 2020 15:58:13:622 - Return to the Standby mode
13. 05. 2020 15:58:14:875 - Test completed
----------------------------------------------------------
a) 0:00:36,5460626
b) 22
c) 0:00:08,4877082
d) 0:00:08,8294285
e) 0:00:05,2034163
f) 0:00:53,8631993
-----------Legenda-----------
a) Task time*
b) Number of steps (for Total time)
c) Time of leg rest activation
d) Time of headrest activation
e) Èas inicializace
f) Total time


-----C17----Test 1------
20. 05. 2020 13:44:04:201 - Begin of the test
20. 05. 2020 13:44:05:487 - Standby mode deactivation
20. 05. 2020 13:44:08:948 - Selection mode activation
20. 05. 2020 13:44:09:999 - Leg rest segment
20. 05. 2020 13:44:11:260 - Activation of raise of the leg rest segment
20. 05. 2020 13:44:14:139 - Activation of raise of the leg rest segment
20. 05. 2020 13:44:17:226 - Activation of raise of the leg rest segment
20. 05. 2020 13:44:18:165 - Start raise the leg rest segment
20. 05. 2020 13:44:22:136 - Finish raise the leg rest segment
20. 05. 2020 13:44:24:310 - Both headrest and leg rest segment
20. 05. 2020 13:44:25:315 - Headrest segment
20. 05. 2020 13:44:26:631 - Activation of raise of the headrest segment
20. 05. 2020 13:44:27:611 - Start raise the headrest segment
20. 05. 2020 13:44:31:838 - Finish raise the headrest segment
20. 05. 2020 13:44:33:280 - Both headrest and leg rest segment
20. 05. 2020 13:44:33:669 - Both headrest and leg rest segment
20. 05. 2020 13:44:34:367 - Leg rest segment
20. 05. 2020 13:44:35:832 - Activation of lower the leg rest segment
20. 05. 2020 13:44:37:979 - Start of lower the leg rest segment
20. 05. 2020 13:44:42:986 - Finish of lower the leg rest segment
20. 05. 2020 13:44:43:972 - Both headrest and leg rest segment
20. 05. 2020 13:44:45:923 - Headrest segment
20. 05. 2020 13:44:46:764 - Activation of lower the headrest segment
20. 05. 2020 13:44:48:330 - Start of lower the headrest segment
20. 05. 2020 13:44:53:903 - Finish of lower the headrest segment
20. 05. 2020 13:44:56:906 - Return to the Standby mode
20. 05. 2020 13:44:58:326 - Test completed
----------------------------------------------------------
a) 0:00:35,34836
b) 24
c) 0:00:08,9772672
d) 0:00:09,7998058
e) 0:00:04,7472469
f) 0:00:54,125433
-----------Legenda-----------
a) Task time*
b) Number of steps (for Total time)
c) Time of leg rest activation
d) Time of headrest activation
e) Èas inicializace
f) Total time

-----C17----Test 2------
20. 05. 2020 13:45:00:775 - Begin of the test
20. 05. 2020 13:45:01:298 - Standby mode deactivation
20. 05. 2020 13:45:05:793 - Selection mode activation
20. 05. 2020 13:45:06:995 - Leg rest segment
20. 05. 2020 13:45:08:210 - Activation of raise of the leg rest segment
20. 05. 2020 13:45:09:152 - Start raise the leg rest segment
20. 05. 2020 13:45:13:400 - Finish raise the leg rest segment
20. 05. 2020 13:45:14:436 - Both headrest and leg rest segment
20. 05. 2020 13:45:15:335 - Headrest segment
20. 05. 2020 13:45:16:753 - Activation of raise of the headrest segment
20. 05. 2020 13:45:19:200 - Start raise the headrest segment
20. 05. 2020 13:45:24:108 - Finish raise the headrest segment
20. 05. 2020 13:45:25:507 - Both headrest and leg rest segment
20. 05. 2020 13:45:26:562 - Leg rest segment
20. 05. 2020 13:45:27:764 - Activation of lower the leg rest segment
20. 05. 2020 13:45:29:262 - Finish of lower the leg rest segment
20. 05. 2020 13:45:30:188 - Activation of lower the leg rest segment
20. 05. 2020 13:45:31:108 - Start of lower the leg rest segment
20. 05. 2020 13:45:36:276 - Finish of lower the leg rest segment
20. 05. 2020 13:45:36:513 - Both headrest and leg rest segment
20. 05. 2020 13:45:37:475 - Headrest segment
20. 05. 2020 13:45:38:649 - Activation of lower the headrest segment
20. 05. 2020 13:45:41:585 - Activation of lower the headrest segment
20. 05. 2020 13:45:42:508 - Start of lower the headrest segment
20. 05. 2020 13:45:48:517 - Finish of lower the headrest segment
20. 05. 2020 13:45:51:526 - Return to the Standby mode
20. 05. 2020 13:45:52:630 - Test completed
----------------------------------------------------------
a) 0:00:21,4590309
b) 24
c) 0:00:19,4797432
d) 0:00:10,9169351
e) 0:00:05,0180588
f) 0:00:51,8557092
-----------Legenda-----------
a) Task time*
b) Number of steps (for Total time)
c) Time of leg rest activation
d) Time of headrest activation
e) Èas inicializace
f) Total time

-----C17----Test 3------
20. 05. 2020 13:45:55:631 - Begin of the test
20. 05. 2020 13:45:56:262 - Standby mode deactivation
20. 05. 2020 13:45:59:212 - Return to the Standby mode
20. 05. 2020 13:45:59:884 - Selection mode activation
20. 05. 2020 13:46:01:071 - Leg rest segment
20. 05. 2020 13:46:02:353 - Activation of raise of the leg rest segment
20. 05. 2020 13:46:04:468 - Start raise the leg rest segment
20. 05. 2020 13:46:09:200 - Finish raise the leg rest segment
20. 05. 2020 13:46:10:262 - Both headrest and leg rest segment
20. 05. 2020 13:46:12:261 - Headrest segment
20. 05. 2020 13:46:13:299 - Activation of lower the headrest segment
20. 05. 2020 13:46:14:656 - Start of lower the headrest segment
20. 05. 2020 13:46:14:668 - Finish of lower the headrest segment
20. 05. 2020 13:46:15:751 - Activation of raise of the headrest segment
20. 05. 2020 13:46:17:010 - Start raise the headrest segment
20. 05. 2020 13:46:22:136 - Finish raise the headrest segment
20. 05. 2020 13:46:23:479 - Both headrest and leg rest segment
20. 05. 2020 13:46:24:430 - Leg rest segment
20. 05. 2020 13:46:25:504 - Activation of lower the leg rest segment
20. 05. 2020 13:46:27:593 - Start of lower the leg rest segment
20. 05. 2020 13:46:32:278 - Finish of lower the leg rest segment
20. 05. 2020 13:46:32:981 - Both headrest and leg rest segment
20. 05. 2020 13:46:34:771 - Headrest segment
20. 05. 2020 13:46:35:882 - Activation of lower the headrest segment
20. 05. 2020 13:46:36:874 - Start of lower the headrest segment
20. 05. 2020 13:46:41:870 - Finish of lower the headrest segment
20. 05. 2020 13:46:44:883 - Return to the Standby mode
20. 05. 2020 13:46:45:879 - Test completed
----------------------------------------------------------
a) 0:00:30,6967949
b) 24
c) 0:00:09,4165824
d) 0:00:10,134992
e) 0:00:04,2535234
f) 0:00:50,2483693
-----------Legenda-----------
a) Task time*
b) Number of steps (for Total time)
c) Time of leg rest activation
d) Time of headrest activation
e) Èas inicializace
f) Total time


-----C18----Test 1------
 27. 05. 2020 13:03:09:245 - Begin of the test
27. 05. 2020 13:03:10:865 - Standby mode deactivation
27. 05. 2020 13:03:14:338 - Selection mode activation
27. 05. 2020 13:03:15:183 - Leg rest segment
27. 05. 2020 13:03:16:171 - Activation of raise of the leg rest segment
27. 05. 2020 13:03:19:110 - Activation of raise of the leg rest segment
27. 05. 2020 13:03:20:140 - Start raise the leg rest segment
27. 05. 2020 13:03:26:666 - Finish raise the leg rest segment
27. 05. 2020 13:03:27:782 - Both headrest and leg rest segment
27. 05. 2020 13:03:28:771 - Headrest segment
27. 05. 2020 13:03:30:034 - Activation of raise of the headrest segment
27. 05. 2020 13:03:31:094 - Start raise the headrest segment
27. 05. 2020 13:03:35:618 - Finish raise the headrest segment
27. 05. 2020 13:03:36:601 - Both headrest and leg rest segment
27. 05. 2020 13:03:37:682 - Leg rest segment
27. 05. 2020 13:03:38:468 - Activation of raise of the leg rest segment
27. 05. 2020 13:03:41:640 - Activation of lower the leg rest segment
27. 05. 2020 13:03:42:699 - Start of lower the leg rest segment
27. 05. 2020 13:03:47:698 - Finish of lower the leg rest segment
27. 05. 2020 13:03:48:660 - Both headrest and leg rest segment
27. 05. 2020 13:03:49:739 - Headrest segment
27. 05. 2020 13:03:50:731 - Activation of lower the headrest segment
27. 05. 2020 13:03:53:134 - Start of lower the headrest segment
27. 05. 2020 13:03:57:150 - Finish of lower the headrest segment
27. 05. 2020 13:04:00:156 - Return to the Standby mode
27. 05. 2020 13:04:01:756 - Test completed
----------------------------------------------------------
a) 0:00:32,4476596
b) 23
c) 0:00:11,5242552
d) 0:00:08,5393818
e) 0:00:05,0929233
f) 0:00:52,5112966
-----------Legenda-----------
a) Task time*
b) Number of steps (for Total time)
c) Time of leg rest activation
d) Time of headrest activation
e) Èas inicializace
f) Total time

-----C18----Test 2------
27. 05. 2020 13:04:31:989 - Begin of the test
27. 05. 2020 13:04:32:945 - Standby mode deactivation
27. 05. 2020 13:04:36:400 - Selection mode activation
27. 05. 2020 13:04:37:104 - Leg rest segment
27. 05. 2020 13:04:37:332 - Leg rest segment
27. 05. 2020 13:04:38:095 - Activation of raise of the leg rest segment
27. 05. 2020 13:04:40:479 - Start raise the leg rest segment
27. 05. 2020 13:04:45:878 - Finish raise the leg rest segment
27. 05. 2020 13:04:46:947 - Both headrest and leg rest segment
27. 05. 2020 13:04:47:787 - Headrest segment
27. 05. 2020 13:04:48:129 - Headrest segment
27. 05. 2020 13:04:48:956 - Activation of raise of the headrest segment
27. 05. 2020 13:04:49:917 - Start raise the headrest segment
27. 05. 2020 13:04:53:925 - Finish raise the headrest segment
27. 05. 2020 13:04:54:835 - Both headrest and leg rest segment
27. 05. 2020 13:04:55:828 - Leg rest segment
27. 05. 2020 13:04:56:050 - Leg rest segment
27. 05. 2020 13:04:56:653 - Activation of lower the leg rest segment
27. 05. 2020 13:04:58:546 - Start of lower the leg rest segment
27. 05. 2020 13:05:02:340 - Finish of lower the leg rest segment
27. 05. 2020 13:05:03:113 - Both headrest and leg rest segment
27. 05. 2020 13:05:04:172 - Headrest segment
27. 05. 2020 13:05:04:979 - Activation of lower the headrest segment
27. 05. 2020 13:05:05:861 - Start of lower the headrest segment
27. 05. 2020 13:05:09:978 - Finish of lower the headrest segment
27. 05. 2020 13:05:13:095 - Return to the Standby mode
27. 05. 2020 13:05:13:949 - Test completed
----------------------------------------------------------
a) 0:00:24,6419548
b) 24
c) 0:00:09,1925087
d) 0:00:08,1247453
e) 0:00:04,4110756
f) 0:00:41,9592088
-----------Legenda-----------
a) Task time*
b) Number of steps (for Total time)
c) Time of leg rest activation
d) Time of headrest activation
e) Èas inicializace
f) Total time

-----C18----Test 3------
27. 05. 2020 13:05:29:085 - Begin of the test
27. 05. 2020 13:05:30:254 - Standby mode deactivation
27. 05. 2020 13:05:35:666 - Selection mode activation
27. 05. 2020 13:05:36:476 - Leg rest segment
27. 05. 2020 13:05:37:492 - Activation of raise of the leg rest segment
27. 05. 2020 13:05:38:462 - Start raise the leg rest segment
27. 05. 2020 13:05:44:328 - Finish raise the leg rest segment
27. 05. 2020 13:05:44:904 - Both headrest and leg rest segment
27. 05. 2020 13:05:45:204 - Both headrest and leg rest segment
27. 05. 2020 13:05:45:925 - Headrest segment
27. 05. 2020 13:05:46:733 - Activation of raise of the headrest segment
27. 05. 2020 13:05:48:823 - Start raise the headrest segment
27. 05. 2020 13:05:53:540 - Finish raise the headrest segment
27. 05. 2020 13:05:54:389 - Both headrest and leg rest segment
27. 05. 2020 13:05:55:221 - Leg rest segment
27. 05. 2020 13:05:55:825 - Activation of lower the leg rest segment
27. 05. 2020 13:05:56:730 - Start of lower the leg rest segment
27. 05. 2020 13:06:01:040 - Finish of lower the leg rest segment
27. 05. 2020 13:06:01:825 - Both headrest and leg rest segment
27. 05. 2020 13:06:02:393 - Headrest segment
27. 05. 2020 13:06:02:634 - Headrest segment
27. 05. 2020 13:06:03:323 - Activation of lower the headrest segment
27. 05. 2020 13:06:06:143 - Activation of lower the headrest segment
27. 05. 2020 13:06:07:091 - Start of lower the headrest segment
27. 05. 2020 13:06:11:357 - Finish of lower the headrest segment
27. 05. 2020 13:06:23:087 - Return to the Standby mode
27. 05. 2020 13:06:23:732 - Test completed
----------------------------------------------------------
a) 0:00:35,4889346
b) 24
c) 0:00:10,1761684
d) 0:00:08,9819
e) 0:00:06,5803505
f) 0:00:54,647003
-----------Legenda-----------
a) Task time*
b) Number of steps (for Total time)
c) Time of leg rest activation
d) Time of headrest activation
e) Èas inicializace
f) Total time


-----C19----Test 1------
20. 05. 2020 07:22:42:106 - Begin of the test
20. 05. 2020 07:22:44:163 - Standby mode deactivation
20. 05. 2020 07:22:47:698 - Selection mode activation
20. 05. 2020 07:22:49:714 - Leg rest segment
20. 05. 2020 07:22:52:063 - Activation of raise of the leg rest segment
20. 05. 2020 07:22:55:020 - Activation of raise of the leg rest segment
20. 05. 2020 07:22:58:335 - Activation of raise of the leg rest segment
20. 05. 2020 07:23:00:760 - Start raise the leg rest segment
20. 05. 2020 07:23:04:795 - Finish raise the leg rest segment
20. 05. 2020 07:23:07:785 - Both headrest and leg rest segment
20. 05. 2020 07:23:09:240 - Headrest segment
20. 05. 2020 07:23:10:714 - Activation of raise of the headrest segment
20. 05. 2020 07:23:11:761 - Start raise the headrest segment
20. 05. 2020 07:23:15:747 - Finish raise the headrest segment
20. 05. 2020 07:23:17:819 - Both headrest and leg rest segment
20. 05. 2020 07:23:18:477 - Leg rest segment
20. 05. 2020 07:23:20:670 - Activation of lower the leg rest segment
20. 05. 2020 07:23:22:967 - Start of lower the leg rest segment
20. 05. 2020 07:23:25:406 - Finish of lower the leg rest segment
20. 05. 2020 07:23:27:907 - Both headrest and leg rest segment
20. 05. 2020 07:23:29:834 - Headrest segment
20. 05. 2020 07:23:30:330 - Headrest segment
20. 05. 2020 07:23:31:366 - Activation of lower the headrest segment
20. 05. 2020 07:23:32:592 - Start of lower the headrest segment
20. 05. 2020 07:23:35:139 - Finish of lower the headrest segment
20. 05. 2020 07:23:39:869 - Return to the Standby mode
20. 05. 2020 07:23:41:697 - Test completed
----------------------------------------------------------
a) 0:00:46,5852133
b) 24
c) 0:00:06,4731914
d) 0:00:06,5329286
e) 0:00:05,5922205
f) 0:00:59,5913333
-----------Legenda-----------
a) Task time*
b) Number of steps (for Total time)
c) Time of leg rest activation
d) Time of headrest activation
e) Èas inicializace
f) Total time

-----C19----Test 2------
20. 05. 2020 07:24:50:531 - Begin of the test
20. 05. 2020 07:24:52:425 - Standby mode deactivation
20. 05. 2020 07:24:57:120 - Selection mode activation
20. 05. 2020 07:24:59:280 - Leg rest segment
20. 05. 2020 07:25:00:803 - Activation of raise of the leg rest segment
20. 05. 2020 07:25:01:856 - Start raise the leg rest segment
20. 05. 2020 07:25:06:244 - Finish raise the leg rest segment
20. 05. 2020 07:25:08:065 - Both headrest and leg rest segment
20. 05. 2020 07:25:09:745 - Headrest segment
20. 05. 2020 07:25:10:284 - Headrest segment
20. 05. 2020 07:25:11:663 - Activation of raise of the headrest segment
20. 05. 2020 07:25:13:619 - Start raise the headrest segment
20. 05. 2020 07:25:16:156 - Finish raise the headrest segment
20. 05. 2020 07:25:18:009 - Both headrest and leg rest segment
20. 05. 2020 07:25:19:585 - Leg rest segment
20. 05. 2020 07:25:22:110 - Activation of lower the leg rest segment
20. 05. 2020 07:25:23:202 - Start of lower the leg rest segment
20. 05. 2020 07:25:25:621 - Finish of lower the leg rest segment
20. 05. 2020 07:25:27:352 - Both headrest and leg rest segment
20. 05. 2020 07:25:28:764 - Headrest segment
20. 05. 2020 07:25:30:411 - Activation of lower the headrest segment
20. 05. 2020 07:25:32:745 - Start of lower the headrest segment
20. 05. 2020 07:25:34:810 - Finish of lower the headrest segment
20. 05. 2020 07:25:37:810 - Return to the Standby mode
20. 05. 2020 07:25:39:185 - Test completed
----------------------------------------------------------
a) 0:00:37,245201
b) 22
c) 0:00:06,8077054
d) 0:00:04,6012972
e) 0:00:06,5896903
f) 0:00:48,6542036
-----------Legenda-----------
a) Task time*
b) Number of steps (for Total time)
c) Time of leg rest activation
d) Time of headrest activation
e) Èas inicializace
f) Total time

-----C19----Test 3------
20. 05. 2020 07:27:11:234 - Begin of the test
20. 05. 2020 07:27:12:395 - Standby mode deactivation
20. 05. 2020 07:27:15:841 - Selection mode activation
20. 05. 2020 07:27:17:658 - Leg rest segment
20. 05. 2020 07:27:18:223 - Leg rest segment
20. 05. 2020 07:27:19:637 - Activation of raise of the leg rest segment
20. 05. 2020 07:27:23:101 - Activation of raise of the leg rest segment
20. 05. 2020 07:27:25:360 - Start raise the leg rest segment
20. 05. 2020 07:27:29:790 - Finish raise the leg rest segment
20. 05. 2020 07:27:31:813 - Both headrest and leg rest segment
20. 05. 2020 07:27:32:057 - Both headrest and leg rest segment
20. 05. 2020 07:27:38:148 - Headrest segment
20. 05. 2020 07:27:39:002 - Headrest segment
20. 05. 2020 07:27:39:256 - Headrest segment
20. 05. 2020 07:27:41:058 - Headrest segment
20. 05. 2020 07:27:43:101 - Activation of raise of the headrest segment
20. 05. 2020 07:27:44:342 - Start raise the headrest segment
20. 05. 2020 07:27:46:752 - Finish raise the headrest segment
20. 05. 2020 07:27:48:644 - Headrest segment
20. 05. 2020 07:27:51:051 - Headrest segment
20. 05. 2020 07:27:51:586 - Headrest segment
20. 05. 2020 07:27:52:324 - Both headrest and leg rest segment
20. 05. 2020 07:27:53:972 - Leg rest segment
20. 05. 2020 07:27:54:799 - Leg rest segment
20. 05. 2020 07:27:55:787 - Activation of lower the leg rest segment
20. 05. 2020 07:27:59:013 - Activation of lower the leg rest segment
20. 05. 2020 07:28:02:837 - Activation of lower the leg rest segment
20. 05. 2020 07:28:03:917 - Start of lower the leg rest segment
20. 05. 2020 07:28:06:915 - Finish of lower the leg rest segment
20. 05. 2020 07:28:08:822 - Both headrest and leg rest segment
20. 05. 2020 07:28:09:917 - Headrest segment
20. 05. 2020 07:28:10:367 - Headrest segment
20. 05. 2020 07:28:11:928 - Activation of lower the headrest segment
20. 05. 2020 07:28:15:053 - Activation of lower the headrest segment
20. 05. 2020 07:28:19:198 - Activation of lower the headrest segment
20. 05. 2020 07:28:21:744 - Start of lower the headrest segment
20. 05. 2020 07:28:24:856 - Finish of lower the headrest segment
20. 05. 2020 07:28:29:326 - Return to the Standby mode
20. 05. 2020 07:28:30:337 - Test completed
----------------------------------------------------------
a) 0:01:06,1542239
b) 36
c) 0:00:07,4276106
d) 0:00:05,5215482
e) 0:00:04,6077876
f) 0:01:19,1033827
-----------Legenda-----------
a) Task time*
b) Number of steps (for Total time)
c) Time of leg rest activation
d) Time of headrest activation
e) Èas inicializace
f) Total time


-----C20----Test 1------
3. 05. 2020 16:58:28:080 - Begin of the test
13. 05. 2020 16:58:28:903 - Standby mode deactivation
13. 05. 2020 16:58:33:776 - Selection mode activation
13. 05. 2020 16:58:34:907 - Leg rest segment
13. 05. 2020 16:58:37:409 - Activation of raise of the leg rest segment
13. 05. 2020 16:58:38:697 - Start raise the leg rest segment
13. 05. 2020 16:58:41:932 - Finish raise the leg rest segment
13. 05. 2020 16:58:43:529 - Both headrest and leg rest segment
13. 05. 2020 16:58:44:292 - Headrest segment
13. 05. 2020 16:58:47:487 - Activation of raise of the headrest segment
13. 05. 2020 16:58:52:231 - Activation of raise of the headrest segment
13. 05. 2020 16:58:54:199 - Start raise the headrest segment
13. 05. 2020 16:58:56:307 - Finish raise the headrest segment
13. 05. 2020 16:58:58:828 - Both headrest and leg rest segment
13. 05. 2020 16:59:00:782 - Leg rest segment
13. 05. 2020 16:59:01:932 - Activation of lower the leg rest segment
13. 05. 2020 16:59:03:009 - Start of lower the leg rest segment
13. 05. 2020 16:59:04:825 - Finish of lower the leg rest segment
13. 05. 2020 16:59:06:181 - Both headrest and leg rest segment
13. 05. 2020 16:59:06:928 - Headrest segment
13. 05. 2020 16:59:08:131 - Activation of lower the headrest segment
13. 05. 2020 16:59:10:305 - Start of lower the headrest segment
13. 05. 2020 16:59:12:715 - Finish of lower the headrest segment
13. 05. 2020 16:59:15:718 - Return to the Standby mode
13. 05. 2020 16:59:17:511 - Test completed
----------------------------------------------------------
a) 0:00:39,862334
b) 22
c) 0:00:05,0512003
d) 0:00:04,5177433
e) 0:00:05,6958975
f) 0:00:49,4312776
-----------Legenda-----------
a) Task time*
b) Number of steps (for Total time)
c) Time of leg rest activation
d) Time of headrest activation
e) Èas inicializace
f) Total time

-----C20----Test 2------
13. 05. 2020 17:00:04:455 - Begin of the test
13. 05. 2020 17:00:06:235 - Standby mode deactivation
13. 05. 2020 17:00:11:383 - Selection mode activation
13. 05. 2020 17:00:19:375 - Leg rest segment
13. 05. 2020 17:00:23:485 - Activation of raise of the leg rest segment
13. 05. 2020 17:00:24:746 - Start raise the leg rest segment
13. 05. 2020 17:00:27:777 - Finish raise the leg rest segment
13. 05. 2020 17:00:29:381 - Both headrest and leg rest segment
13. 05. 2020 17:00:30:127 - Headrest segment
13. 05. 2020 17:00:38:155 - Activation of raise of the headrest segment
13. 05. 2020 17:00:41:577 - Activation of raise of the headrest segment
13. 05. 2020 17:00:43:793 - Start raise the headrest segment
13. 05. 2020 17:00:45:760 - Finish raise the headrest segment
13. 05. 2020 17:00:46:929 - Both headrest and leg rest segment
13. 05. 2020 17:00:47:790 - Leg rest segment
13. 05. 2020 17:00:48:775 - Activation of lower the leg rest segment
13. 05. 2020 17:00:50:010 - Start of lower the leg rest segment
13. 05. 2020 17:00:52:375 - Finish of lower the leg rest segment
13. 05. 2020 17:00:53:605 - Both headrest and leg rest segment
13. 05. 2020 17:01:01:300 - Headrest segment
13. 05. 2020 17:01:03:056 - Activation of lower the headrest segment
13. 05. 2020 17:01:04:885 - Start of lower the headrest segment
13. 05. 2020 17:01:07:042 - Finish of lower the headrest segment
13. 05. 2020 17:01:11:493 - Return to the Standby mode
13. 05. 2020 17:01:13:303 - Test completed
----------------------------------------------------------
a) 0:00:59,3281366
b) 22
c) 0:00:05,3954381
d) 0:00:04,1238333
e) 0:00:06,9279736
f) 0:01:08,847408
-----------Legenda-----------
a) Task time*
b) Number of steps (for Total time)
c) Time of leg rest activation
d) Time of headrest activation
e) Èas inicializace
f) Total time

-----C20----Test 3------
13. 05. 2020 17:01:20:551 - Begin of the test
13. 05. 2020 17:01:21:235 - Standby mode deactivation
13. 05. 2020 17:01:24:649 - Selection mode activation
13. 05. 2020 17:01:25:674 - Leg rest segment
13. 05. 2020 17:01:29:513 - Activation of raise of the leg rest segment
13. 05. 2020 17:01:31:993 - Start raise the leg rest segment
13. 05. 2020 17:01:34:619 - Finish raise the leg rest segment
13. 05. 2020 17:01:36:230 - Both headrest and leg rest segment
13. 05. 2020 17:01:36:938 - Headrest segment
13. 05. 2020 17:01:38:739 - Activation of raise of the headrest segment
13. 05. 2020 17:01:39:948 - Start raise the headrest segment
13. 05. 2020 17:01:42:337 - Finish raise the headrest segment
13. 05. 2020 17:01:45:139 - Both headrest and leg rest segment
13. 05. 2020 17:01:47:029 - Leg rest segment
13. 05. 2020 17:01:47:728 - Activation of lower the leg rest segment
13. 05. 2020 17:01:50:088 - Start of lower the leg rest segment
13. 05. 2020 17:01:52:223 - Finish of lower the leg rest segment
13. 05. 2020 17:01:53:931 - Both headrest and leg rest segment
13. 05. 2020 17:01:56:062 - Headrest segment
13. 05. 2020 17:01:57:747 - Activation of lower the headrest segment
13. 05. 2020 17:01:59:087 - Start of lower the headrest segment
13. 05. 2020 17:02:01:057 - Finish of lower the headrest segment
13. 05. 2020 17:02:05:498 - Return to the Standby mode
13. 05. 2020 17:02:06:807 - Test completed
----------------------------------------------------------
a) 0:00:37,1364514
b) 21
c) 0:00:04,7610832
d) 0:00:04,3589721
e) 0:00:04,0986119
f) 0:00:46,2565067
-----------Legenda-----------
a) Task time*
b) Number of steps (for Total time)
c) Time of leg rest activation
d) Time of headrest activation
e) Èas inicializace
f) Total time


-----C21----Test 1------
12. 05. 2020 13:19:15:026 - Begin of the test
12. 05. 2020 13:19:16:136 - Standby mode deactivation
12. 05. 2020 13:19:19:667 - Selection mode activation
12. 05. 2020 13:19:20:917 - Leg rest segment
12. 05. 2020 13:19:22:337 - Activation of raise of the leg rest segment
12. 05. 2020 13:19:24:606 - Start raise the leg rest segment
12. 05. 2020 13:19:29:076 - Finish raise the leg rest segment
12. 05. 2020 13:19:30:490 - Both headrest and leg rest segment
12. 05. 2020 13:19:32:482 - Headrest segment
12. 05. 2020 13:19:32:996 - Headrest segment
12. 05. 2020 13:19:34:502 - Activation of raise of the headrest segment
12. 05. 2020 13:19:35:873 - Start raise the headrest segment
12. 05. 2020 13:19:40:634 - Finish raise the headrest segment
12. 05. 2020 13:19:42:220 - Both headrest and leg rest segment
12. 05. 2020 13:19:42:788 - Leg rest segment
12. 05. 2020 13:19:43:989 - Activation of lower the leg rest segment
12. 05. 2020 13:19:45:358 - Start of lower the leg rest segment
12. 05. 2020 13:19:50:260 - Finish of lower the leg rest segment
12. 05. 2020 13:19:50:949 - Both headrest and leg rest segment
12. 05. 2020 13:19:52:853 - Headrest segment
12. 05. 2020 13:19:55:116 - Activation of lower the headrest segment
12. 05. 2020 13:19:56:311 - Start of lower the headrest segment
12. 05. 2020 13:20:02:107 - Finish of lower the headrest segment
12. 05. 2020 13:20:05:102 - Return to the Standby mode
12. 05. 2020 13:20:06:346 - Test completed
----------------------------------------------------------
a) 0:00:31,3894797
b) 22
c) 0:00:09,3724448
d) 0:00:10,5574863
e) 0:00:04,6403591
f) 0:00:51,3194108
-----------Legenda-----------
a) Task time*
b) Number of steps (for Total time)
c) Time of leg rest activation
d) Time of headrest activation
e) Èas inicializace
f) Total time

-----C21----Test 2------
12. 05. 2020 13:20:14:866 - Begin of the test
12. 05. 2020 13:20:15:095 - Standby mode deactivation
12. 05. 2020 13:20:19:670 - Selection mode activation
12. 05. 2020 13:20:20:437 - Leg rest segment
12. 05. 2020 13:20:21:639 - Activation of raise of the leg rest segment
12. 05. 2020 13:20:23:418 - Finish raise the leg rest segment
12. 05. 2020 13:20:24:426 - Activation of raise of the leg rest segment
12. 05. 2020 13:20:25:510 - Start raise the leg rest segment
12. 05. 2020 13:20:27:824 - Finish raise the leg rest segment
12. 05. 2020 13:20:28:702 - Activation of raise of the leg rest segment
12. 05. 2020 13:20:31:040 - Start raise the leg rest segment
12. 05. 2020 13:20:34:451 - Finish raise the leg rest segment
12. 05. 2020 13:20:35:646 - Both headrest and leg rest segment
12. 05. 2020 13:20:38:048 - Headrest segment
12. 05. 2020 13:20:39:353 - Activation of raise of the headrest segment
12. 05. 2020 13:20:40:512 - Start raise the headrest segment
12. 05. 2020 13:20:45:420 - Finish raise the headrest segment
12. 05. 2020 13:20:47:391 - Both headrest and leg rest segment
12. 05. 2020 13:20:49:759 - Leg rest segment
12. 05. 2020 13:20:50:172 - Leg rest segment
12. 05. 2020 13:20:51:576 - Activation of lower the leg rest segment
12. 05. 2020 13:20:54:890 - Activation of lower the leg rest segment
12. 05. 2020 13:20:57:185 - Start of lower the leg rest segment
12. 05. 2020 13:21:03:057 - Finish of lower the leg rest segment
12. 05. 2020 13:21:03:591 - Both headrest and leg rest segment
12. 05. 2020 13:21:05:346 - Headrest segment
12. 05. 2020 13:21:06:725 - Activation of lower the headrest segment
12. 05. 2020 13:21:07:858 - Start of lower the headrest segment
12. 05. 2020 13:21:13:623 - Finish of lower the headrest segment
12. 05. 2020 13:21:24:419 - Return to the Standby mode
12. 05. 2020 13:21:25:353 - Test completed
----------------------------------------------------------
a) 0:00:21,1107214
b) 28
c) 0:00:38,7036794
d) 0:00:10,6726111
e) 0:00:04,8039553
f) 0:01:10,4870119
-----------Legenda-----------
a) Task time*
b) Number of steps (for Total time)
c) Time of leg rest activation
d) Time of headrest activation
e) Èas inicializace
f) Total time

-----C21----Test 3------
12. 05. 2020 13:22:42:929 - Begin of the test
12. 05. 2020 13:22:44:505 - Standby mode deactivation
12. 05. 2020 13:22:48:151 - Selection mode activation
12. 05. 2020 13:22:49:231 - Leg rest segment
12. 05. 2020 13:22:50:357 - Activation of raise of the leg rest segment
12. 05. 2020 13:22:52:861 - Start raise the leg rest segment
12. 05. 2020 13:22:57:121 - Finish raise the leg rest segment
12. 05. 2020 13:22:57:734 - Both headrest and leg rest segment
12. 05. 2020 13:22:58:454 - Headrest segment
12. 05. 2020 13:22:59:428 - Activation of lower the headrest segment
12. 05. 2020 13:23:00:043 - Finish of lower the headrest segment
12. 05. 2020 13:23:00:415 - Activation of raise of the headrest segment
12. 05. 2020 13:23:01:729 - Start raise the headrest segment
12. 05. 2020 13:23:05:321 - Finish raise the headrest segment
12. 05. 2020 13:23:06:570 - Both headrest and leg rest segment
12. 05. 2020 13:23:07:346 - Leg rest segment
12. 05. 2020 13:23:11:594 - Activation of lower the leg rest segment
12. 05. 2020 13:23:13:962 - Start of lower the leg rest segment
12. 05. 2020 13:23:19:010 - Finish of lower the leg rest segment
12. 05. 2020 13:23:19:450 - Both headrest and leg rest segment
12. 05. 2020 13:23:20:730 - Headrest segment
12. 05. 2020 13:23:21:180 - Headrest segment
12. 05. 2020 13:23:21:927 - Activation of lower the headrest segment
12. 05. 2020 13:23:23:136 - Start of lower the headrest segment
12. 05. 2020 13:23:28:390 - Finish of lower the headrest segment
12. 05. 2020 13:23:31:400 - Return to the Standby mode
12. 05. 2020 13:23:32:753 - Test completed
----------------------------------------------------------
a) 0:00:24,487718
b) 24
c) 0:00:09,3082573
d) 0:00:16,0282561
e) 0:00:05,2221506
f) 0:00:49,8242314
-----------Legenda-----------
a) Task time*
b) Number of steps (for Total time)
c) Time of leg rest activation
d) Time of headrest activation
e) Èas inicializace
f) Total time


-----C22----Test 1------
12. 05. 2020 10:40:43:005 - Begin of the test
12. 05. 2020 10:40:45:173 - Standby mode deactivation
12. 05. 2020 10:40:48:978 - Selection mode activation
12. 05. 2020 10:40:52:524 - Leg rest segment
12. 05. 2020 10:41:02:018 - Aktivace základní poloha
12. 05. 2020 10:41:04:061 - Start základní poloha
12. 05. 2020 10:41:08:592 - Konec základní poloha
12. 05. 2020 10:41:13:248 - Activation of raise of the leg rest segment
12. 05. 2020 10:41:14:451 - Start raise the leg rest segment
12. 05. 2020 10:41:20:059 - Finish raise the leg rest segment
12. 05. 2020 10:41:23:152 - Both headrest and leg rest segment
12. 05. 2020 10:41:23:617 - Headrest segment
12. 05. 2020 10:41:25:398 - Activation of raise of the headrest segment
12. 05. 2020 10:41:29:099 - Activation of raise of the headrest segment
12. 05. 2020 10:41:31:198 - Start raise the headrest segment
12. 05. 2020 10:41:36:060 - Finish raise the headrest segment
12. 05. 2020 10:41:39:166 - Both headrest and leg rest segment
12. 05. 2020 10:41:39:997 - Leg rest segment
12. 05. 2020 10:41:42:144 - Activation of lower the leg rest segment
12. 05. 2020 10:41:43:622 - Start of lower the leg rest segment
12. 05. 2020 10:41:48:947 - Finish of lower the leg rest segment
12. 05. 2020 10:41:51:226 - Both headrest and leg rest segment
12. 05. 2020 10:41:53:092 - Headrest segment
12. 05. 2020 10:41:55:565 - Activation of lower the headrest segment
12. 05. 2020 10:41:59:570 - Activation of lower the headrest segment
12. 05. 2020 10:42:01:326 - Start of lower the headrest segment
12. 05. 2020 10:42:06:407 - Finish of lower the headrest segment
12. 05. 2020 10:42:10:471 - Return to the Standby mode
12. 05. 2020 10:42:12:388 - Test completed
----------------------------------------------------------
a) 0:01:03,9763606
b) 26
c) 0:00:15,4643758
d) 0:00:09,9427944
e) 0:00:05,9734733
f) 0:01:29,3835308
-----------Legenda-----------
a) Task time*
b) Number of steps (for Total time)
c) Time of leg rest activation
d) Time of headrest activation
e) Èas inicializace
f) Total time

-----C22----Test 2------
12. 05. 2020 10:42:22:155 - Begin of the test
12. 05. 2020 10:42:23:985 - Standby mode deactivation
12. 05. 2020 10:42:27:736 - Selection mode activation
12. 05. 2020 10:42:32:780 - Leg rest segment
12. 05. 2020 10:42:34:787 - Activation of raise of the leg rest segment
12. 05. 2020 10:42:36:527 - Start raise the leg rest segment
12. 05. 2020 10:42:44:198 - Finish raise the leg rest segment
12. 05. 2020 10:42:45:738 - Both headrest and leg rest segment
12. 05. 2020 10:42:47:087 - Headrest segment
12. 05. 2020 10:42:49:984 - Activation of raise of the headrest segment
12. 05. 2020 10:42:51:352 - Start raise the headrest segment
12. 05. 2020 10:42:55:952 - Finish raise the headrest segment
12. 05. 2020 10:42:59:263 - Both headrest and leg rest segment
12. 05. 2020 10:43:01:152 - Leg rest segment
12. 05. 2020 10:43:02:700 - Activation of lower the leg rest segment
12. 05. 2020 10:43:04:681 - Start of lower the leg rest segment
12. 05. 2020 10:43:09:449 - Finish of lower the leg rest segment
12. 05. 2020 10:43:09:747 - Activation of lower the leg rest segment
12. 05. 2020 10:43:15:049 - Both headrest and leg rest segment
12. 05. 2020 10:43:16:575 - Headrest segment
12. 05. 2020 10:43:19:939 - Activation of lower the headrest segment
12. 05. 2020 10:43:21:778 - Start of lower the headrest segment
12. 05. 2020 10:43:26:311 - Finish of lower the headrest segment
12. 05. 2020 10:43:31:292 - Return to the Standby mode
12. 05. 2020 10:43:32:547 - Test completed
----------------------------------------------------------
a) 0:00:48,8195791
b) 22
c) 0:00:12,4388874
d) 0:00:09,1336208
e) 0:00:05,5805365
f) 0:01:10,3920873
-----------Legenda-----------
a) Task time*
b) Number of steps (for Total time)
c) Time of leg rest activation
d) Time of headrest activation
e) Èas inicializace
f) Total time

-----C22----Test 3------
12. 05. 2020 10:43:39:917 - Begin of the test
12. 05. 2020 10:43:43:583 - Standby mode deactivation
12. 05. 2020 10:43:47:405 - Selection mode activation
12. 05. 2020 10:43:48:600 - Leg rest segment
12. 05. 2020 10:43:50:605 - Activation of raise of the leg rest segment
12. 05. 2020 10:43:52:946 - Start raise the leg rest segment
12. 05. 2020 10:43:57:573 - Finish raise the leg rest segment
12. 05. 2020 10:43:59:262 - Both headrest and leg rest segment
12. 05. 2020 10:43:59:713 - Both headrest and leg rest segment
12. 05. 2020 10:44:03:957 - Headrest segment
12. 05. 2020 10:44:07:379 - Activation of raise of the headrest segment
12. 05. 2020 10:44:08:682 - Start raise the headrest segment
12. 05. 2020 10:44:13:576 - Finish raise the headrest segment
12. 05. 2020 10:44:15:399 - Both headrest and leg rest segment
12. 05. 2020 10:44:17:007 - Leg rest segment
12. 05. 2020 10:44:18:132 - Activation of lower the leg rest segment
12. 05. 2020 10:44:20:119 - Start of lower the leg rest segment
12. 05. 2020 10:44:26:060 - Finish of lower the leg rest segment
12. 05. 2020 10:44:27:642 - Both headrest and leg rest segment
12. 05. 2020 10:44:29:006 - Headrest segment
12. 05. 2020 10:44:30:990 - Activation of lower the headrest segment
12. 05. 2020 10:44:32:088 - Start of lower the headrest segment
12. 05. 2020 10:44:38:139 - Finish of lower the headrest segment
12. 05. 2020 10:44:52:890 - Return to the Standby mode
12. 05. 2020 10:44:53:996 - Test completed
----------------------------------------------------------
a) 0:00:52,5649745
b) 22
c) 0:00:10,5682805
d) 0:00:10,9454337
e) 0:00:07,4875314
f) 0:01:14,0786887
-----------Legenda-----------
a) Task time*
b) Number of steps (for Total time)
c) Time of leg rest activation
d) Time of headrest activation
e) Èas inicializace
f) Total time


-----C23----Test 1------
11. 05. 2020 13:21:30:734 - Begin of the test
11. 05. 2020 13:21:32:345 - Standby mode deactivation
11. 05. 2020 13:21:37:823 - Selection mode activation
11. 05. 2020 13:21:39:333 - Leg rest segment
11. 05. 2020 13:21:40:905 - Activation of raise of the leg rest segment
11. 05. 2020 13:21:41:605 - Finish raise the leg rest segment
11. 05. 2020 13:21:45:795 - Activation of raise of the leg rest segment
11. 05. 2020 13:21:46:712 - Start raise the leg rest segment
11. 05. 2020 13:21:50:549 - Finish raise the leg rest segment
11. 05. 2020 13:21:50:881 - Activation of raise of the leg rest segment
11. 05. 2020 13:21:52:580 - Start raise the leg rest segment
11. 05. 2020 13:21:52:793 - Finish raise the leg rest segment
11. 05. 2020 13:21:54:120 - Both headrest and leg rest segment
11. 05. 2020 13:21:54:809 - Headrest segment
11. 05. 2020 13:21:56:712 - Activation of raise of the headrest segment
11. 05. 2020 13:21:57:559 - Start raise the headrest segment
11. 05. 2020 13:22:02:259 - Finish raise the headrest segment
11. 05. 2020 13:22:05:040 - Both headrest and leg rest segment
11. 05. 2020 13:22:09:242 - Leg rest segment
11. 05. 2020 13:22:11:596 - Activation of lower the leg rest segment
11. 05. 2020 13:22:13:700 - Start of lower the leg rest segment
11. 05. 2020 13:22:19:401 - Finish of lower the leg rest segment
11. 05. 2020 13:22:20:997 - Both headrest and leg rest segment
11. 05. 2020 13:22:29:938 - Headrest segment
11. 05. 2020 13:22:30:477 - Headrest segment
11. 05. 2020 13:22:32:579 - Activation of lower the headrest segment
11. 05. 2020 13:22:33:656 - Start of lower the headrest segment
11. 05. 2020 13:22:39:690 - Finish of lower the headrest segment
11. 05. 2020 13:22:45:095 - Return to the Standby mode
11. 05. 2020 13:22:45:637 - Test completed
----------------------------------------------------------
a) -737555:13:20:47,1890497
b) 27
c) 737555:13:21:51,3575172
d) 0:00:10,7343921
e) 0:00:07,0888108
f) 0:01:14,9028596
-----------Legenda-----------
a) Task time*
b) Number of steps (for Total time)
c) Time of leg rest activation
d) Time of headrest activation
e) Èas inicializace
f) Total time

-----C23----Test 2------
11. 05. 2020 13:23:01:940 - Begin of the test
11. 05. 2020 13:23:04:107 - Standby mode deactivation
11. 05. 2020 13:23:08:064 - Selection mode activation
11. 05. 2020 13:23:10:495 - Leg rest segment
11. 05. 2020 13:23:16:315 - Activation of raise of the leg rest segment
11. 05. 2020 13:23:17:357 - Start raise the leg rest segment
11. 05. 2020 13:23:27:556 - Finish raise the leg rest segment
11. 05. 2020 13:23:32:326 - Return to the Standby mode
11. 05. 2020 13:23:34:494 - Standby mode deactivation
11. 05. 2020 13:23:38:489 - Selection mode activation
11. 05. 2020 13:23:39:327 - Aktivace oboje nahoru
11. 05. 2020 13:23:41:167 - Start oboje nahoru
11. 05. 2020 13:23:44:292 - Konec oboje nahoru
11. 05. 2020 13:23:48:077 - Return to the Standby mode
11. 05. 2020 13:23:48:746 - Standby mode deactivation
11. 05. 2020 13:23:52:698 - Selection mode activation
11. 05. 2020 13:23:58:102 - Leg rest segment
11. 05. 2020 13:24:01:222 - Activation of raise of the leg rest segment
11. 05. 2020 13:24:03:284 - Start raise the leg rest segment
11. 05. 2020 13:24:08:720 - Finish raise the leg rest segment
11. 05. 2020 13:24:11:813 - Return to the Standby mode
11. 05. 2020 13:24:34:229 - Standby mode deactivation
11. 05. 2020 13:24:36:568 - Standby mode deactivation
11. 05. 2020 13:24:39:201 - Standby mode deactivation
11. 05. 2020 13:24:44:777 - Selection mode activation
11. 05. 2020 13:24:49:447 - Leg rest segment
11. 05. 2020 13:24:50:631 - Activation of raise of the leg rest segment
11. 05. 2020 13:24:51:590 - Start raise the leg rest segment
11. 05. 2020 13:24:53:828 - Finish raise the leg rest segment
11. 05. 2020 13:24:55:124 - Test completed
----------------------------------------------------------
a) 0:01:32,186736
b) 25
c) 0:00:17,8731004
d) 0:00:00
e) 0:00:06,1236071
f) 0:01:53,1839497
-----------Legenda-----------
a) Task time*
b) Number of steps (for Total time)
c) Time of leg rest activation
d) Time of headrest activation
e) Èas inicializace
f) Total time

-----C23----Test 3------
11. 05. 2020 13:25:08:276 - Begin of the test
11. 05. 2020 13:25:09:619 - Standby mode deactivation
11. 05. 2020 13:25:14:854 - Selection mode activation
11. 05. 2020 13:25:16:340 - Leg rest segment
11. 05. 2020 13:25:17:846 - Activation of raise of the leg rest segment
11. 05. 2020 13:25:19:090 - Start raise the leg rest segment
11. 05. 2020 13:25:22:024 - Finish raise the leg rest segment
11. 05. 2020 13:25:23:882 - Both headrest and leg rest segment
11. 05. 2020 13:25:24:259 - Both headrest and leg rest segment
11. 05. 2020 13:25:29:808 - Headrest segment
11. 05. 2020 13:25:31:354 - Activation of raise of the headrest segment
11. 05. 2020 13:25:33:815 - Start raise the headrest segment
11. 05. 2020 13:25:36:293 - Finish raise the headrest segment
11. 05. 2020 13:25:39:129 - Both headrest and leg rest segment
11. 05. 2020 13:25:40:745 - Leg rest segment
11. 05. 2020 13:25:41:244 - Leg rest segment
11. 05. 2020 13:25:42:680 - Activation of lower the leg rest segment
11. 05. 2020 13:25:43:711 - Start of lower the leg rest segment
11. 05. 2020 13:25:50:839 - Finish of lower the leg rest segment
11. 05. 2020 13:25:57:900 - Both headrest and leg rest segment
11. 05. 2020 13:26:00:485 - Headrest segment
11. 05. 2020 13:26:04:141 - Activation of lower the headrest segment
11. 05. 2020 13:26:06:092 - Start of lower the headrest segment
11. 05. 2020 13:26:06:525 - Finish of lower the headrest segment
11. 05. 2020 13:26:14:202 - Both headrest and leg rest segment
11. 05. 2020 13:26:16:699 - Aktivace oboje dolù
11. 05. 2020 13:26:17:759 - Start oboje dolù
11. 05. 2020 13:26:23:857 - Konec oboje dolù
11. 05. 2020 13:26:26:852 - Return to the Standby mode
11. 05. 2020 13:26:28:068 - Test completed
----------------------------------------------------------
a) 0:01:00,7213563
b) 27
c) 0:00:10,061405
d) 0:00:02,9105483
e) 0:00:06,5772783
f) 0:01:19,7916942
-----------Legenda-----------
a) Task time*
b) Number of steps (for Total time)
c) Time of leg rest activation
d) Time of headrest activation
e) Èas inicializace
f) Total time


-----C24----Test 1------
05. 05. 2020 11:25:05:394 - Begin of the test
05. 05. 2020 11:25:07:176 - Standby mode deactivation
05. 05. 2020 11:25:09:414 - Standby mode deactivation
05. 05. 2020 11:25:14:447 - Selection mode activation
05. 05. 2020 11:25:15:850 - Leg rest segment
05. 05. 2020 11:25:17:138 - Activation of raise of the leg rest segment
05. 05. 2020 11:25:18:308 - Start raise the leg rest segment
05. 05. 2020 11:25:23:277 - Finish raise the leg rest segment
05. 05. 2020 11:25:25:173 - Both headrest and leg rest segment
05. 05. 2020 11:25:26:473 - Headrest segment
05. 05. 2020 11:25:27:549 - Activation of lower the headrest segment
05. 05. 2020 11:25:30:606 - Activation of raise of the headrest segment
05. 05. 2020 11:25:31:727 - Start raise the headrest segment
05. 05. 2020 11:25:35:547 - Finish raise the headrest segment
05. 05. 2020 11:25:38:063 - Both headrest and leg rest segment
05. 05. 2020 11:25:40:403 - Leg rest segment
05. 05. 2020 11:25:42:096 - Activation of lower the leg rest segment
05. 05. 2020 11:25:43:934 - Start of lower the leg rest segment
05. 05. 2020 11:25:47:888 - Finish of lower the leg rest segment
05. 05. 2020 11:25:49:778 - Both headrest and leg rest segment
05. 05. 2020 11:25:53:271 - Headrest segment
05. 05. 2020 11:25:54:486 - Activation of lower the headrest segment
05. 05. 2020 11:25:55:493 - Start of lower the headrest segment
05. 05. 2020 11:25:58:966 - Finish of lower the headrest segment
05. 05. 2020 11:26:01:965 - Return to the Standby mode
05. 05. 2020 11:26:03:576 - Test completed
----------------------------------------------------------
a) 0:00:41,9650822
b) 23
c) 0:00:08,9239966
d) 0:00:07,2928715
e) 0:00:09,0530303
f) 0:00:58,1819503
-----------Legenda-----------
a) Task time*
b) Number of steps (for Total time)
c) Time of leg rest activation
d) Time of headrest activation
e) Èas inicializace
f) Total time

-----C24----Test 2------
05. 05. 2020 11:26:14:534 - Begin of the test
05. 05. 2020 11:26:16:086 - Standby mode deactivation
05. 05. 2020 11:26:20:777 - Selection mode activation
05. 05. 2020 11:26:21:754 - Leg rest segment
05. 05. 2020 11:26:22:834 - Activation of raise of the leg rest segment
05. 05. 2020 11:26:24:078 - Start raise the leg rest segment
05. 05. 2020 11:26:29:386 - Finish raise the leg rest segment
05. 05. 2020 11:26:31:597 - Both headrest and leg rest segment
05. 05. 2020 11:26:36:198 - Headrest segment
05. 05. 2020 11:26:37:595 - Activation of raise of the headrest segment
05. 05. 2020 11:26:40:679 - Activation of raise of the headrest segment
05. 05. 2020 11:26:41:668 - Start raise the headrest segment
05. 05. 2020 11:26:46:437 - Finish raise the headrest segment
05. 05. 2020 11:26:49:383 - Both headrest and leg rest segment
05. 05. 2020 11:26:50:748 - Leg rest segment
05. 05. 2020 11:26:52:470 - Activation of lower the leg rest segment
05. 05. 2020 11:26:53:546 - Start of lower the leg rest segment
05. 05. 2020 11:26:58:842 - Finish of lower the leg rest segment
05. 05. 2020 11:27:00:271 - Both headrest and leg rest segment
05. 05. 2020 11:27:01:352 - Headrest segment
05. 05. 2020 11:27:02:344 - Activation of lower the headrest segment
05. 05. 2020 11:27:04:345 - Start of lower the headrest segment
05. 05. 2020 11:27:08:652 - Finish of lower the headrest segment
05. 05. 2020 11:27:11:657 - Return to the Standby mode
05. 05. 2020 11:27:13:343 - Test completed
----------------------------------------------------------
a) 0:00:39,1264461
b) 22
c) 0:00:10,6048228
d) 0:00:09,0767751
e) 0:00:06,24238
f) 0:00:58,808044
-----------Legenda-----------
a) Task time*
b) Number of steps (for Total time)
c) Time of leg rest activation
d) Time of headrest activation
e) Èas inicializace
f) Total time

-----C24----Test 3------
05. 05. 2020 11:27:20:911 - Begin of the test
05. 05. 2020 11:27:22:977 - Standby mode deactivation
05. 05. 2020 11:27:26:415 - Selection mode activation
05. 05. 2020 11:27:28:712 - Leg rest segment
05. 05. 2020 11:27:29:746 - Activation of raise of the leg rest segment
05. 05. 2020 11:27:32:896 - Activation of raise of the leg rest segment
05. 05. 2020 11:27:35:732 - Activation of raise of the leg rest segment
05. 05. 2020 11:27:38:583 - Activation of raise of the leg rest segment
05. 05. 2020 11:27:40:526 - Start raise the leg rest segment
05. 05. 2020 11:27:46:392 - Finish raise the leg rest segment
05. 05. 2020 11:27:47:804 - Both headrest and leg rest segment
05. 05. 2020 11:27:49:297 - Headrest segment
05. 05. 2020 11:27:50:640 - Activation of raise of the headrest segment
05. 05. 2020 11:27:51:732 - Start raise the headrest segment
05. 05. 2020 11:27:56:806 - Finish raise the headrest segment
05. 05. 2020 11:27:58:887 - Both headrest and leg rest segment
05. 05. 2020 11:28:00:094 - Leg rest segment
05. 05. 2020 11:28:01:137 - Activation of lower the leg rest segment
05. 05. 2020 11:28:03:650 - Start of lower the leg rest segment
05. 05. 2020 11:28:09:500 - Finish of lower the leg rest segment
05. 05. 2020 11:28:11:148 - Both headrest and leg rest segment
05. 05. 2020 11:28:12:475 - Headrest segment
05. 05. 2020 11:28:13:408 - Activation of lower the headrest segment
05. 05. 2020 11:28:14:499 - Start of lower the headrest segment
05. 05. 2020 11:28:19:109 - Finish of lower the headrest segment
05. 05. 2020 11:28:22:125 - Return to the Standby mode
05. 05. 2020 11:28:23:703 - Test completed
----------------------------------------------------------
a) 0:00:41,3909371
b) 24
c) 0:00:11,7170541
d) 0:00:09,6840369
e) 0:00:05,5048128
f) 0:01:02,7920281
-----------Legenda-----------
a) Task time*
b) Number of steps (for Total time)
c) Time of leg rest activation
d) Time of headrest activation
e) Èas inicializace
f) Total time


-----C25----Test 1------
05. 05. 2020 09:44:14:761 - Begin of the test
05. 05. 2020 09:44:17:637 - Standby mode deactivation
05. 05. 2020 09:44:22:446 - Selection mode activation
05. 05. 2020 09:44:24:029 - Leg rest segment
05. 05. 2020 09:44:28:319 - Activation of raise of the leg rest segment
05. 05. 2020 09:44:29:447 - Start raise the leg rest segment
05. 05. 2020 09:44:36:342 - Finish raise the leg rest segment
05. 05. 2020 09:44:37:000 - Both headrest and leg rest segment
05. 05. 2020 09:44:38:729 - Headrest segment
05. 05. 2020 09:44:41:999 - Activation of raise of the headrest segment
05. 05. 2020 09:44:43:838 - Start raise the headrest segment
05. 05. 2020 09:44:50:540 - Finish raise the headrest segment
05. 05. 2020 09:44:52:494 - Both headrest and leg rest segment
05. 05. 2020 09:44:56:676 - Leg rest segment
05. 05. 2020 09:44:57:890 - Activation of lower the leg rest segment
05. 05. 2020 09:44:59:010 - Start of lower the leg rest segment
05. 05. 2020 09:45:05:874 - Finish of lower the leg rest segment
05. 05. 2020 09:45:06:172 - Both headrest and leg rest segment
05. 05. 2020 09:45:07:465 - Headrest segment
05. 05. 2020 09:45:08:634 - Activation of lower the headrest segment
05. 05. 2020 09:45:11:042 - Start of lower the headrest segment
05. 05. 2020 09:45:17:076 - Finish of lower the headrest segment
05. 05. 2020 09:45:20:087 - Return to the Standby mode
05. 05. 2020 09:45:20:766 - Test completed
----------------------------------------------------------
a) 0:00:39,5100435
b) 21
c) 0:00:13,758456
d) 0:00:12,7359518
e) 0:00:07,6848134
f) 0:01:06,0044513
-----------Legenda-----------
a) Task time*
b) Number of steps (for Total time)
c) Time of leg rest activation
d) Time of headrest activation
e) Èas inicializace
f) Total time

-----C25----Test 2------
05. 05. 2020 09:46:32:197 - Begin of the test
05. 05. 2020 09:46:34:929 - Standby mode deactivation
05. 05. 2020 09:46:38:994 - Selection mode activation
05. 05. 2020 09:46:42:420 - Leg rest segment
05. 05. 2020 09:46:46:429 - Activation of raise of the leg rest segment
05. 05. 2020 09:46:48:559 - Start raise the leg rest segment
05. 05. 2020 09:46:52:199 - Finish raise the leg rest segment
05. 05. 2020 09:46:54:383 - Both headrest and leg rest segment
05. 05. 2020 09:46:59:599 - Headrest segment
05. 05. 2020 09:47:02:525 - Activation of raise of the headrest segment
05. 05. 2020 09:47:03:670 - Start raise the headrest segment
05. 05. 2020 09:47:09:024 - Finish raise the headrest segment
05. 05. 2020 09:47:09:409 - Headrest segment
05. 05. 2020 09:47:11:039 - Both headrest and leg rest segment
05. 05. 2020 09:47:14:235 - Leg rest segment
05. 05. 2020 09:47:15:379 - Activation of lower the leg rest segment
05. 05. 2020 09:47:17:697 - Start of lower the leg rest segment
05. 05. 2020 09:47:21:260 - Finish of lower the leg rest segment
05. 05. 2020 09:47:21:559 - Both headrest and leg rest segment
05. 05. 2020 09:47:23:676 - Headrest segment
05. 05. 2020 09:47:25:190 - Activation of lower the headrest segment
05. 05. 2020 09:47:26:478 - Start of lower the headrest segment
05. 05. 2020 09:47:32:027 - Finish of lower the headrest segment
05. 05. 2020 09:47:35:369 - Return to the Standby mode
05. 05. 2020 09:47:36:047 - Test completed
----------------------------------------------------------
a) 0:00:45,7436932
b) 22
c) 0:00:07,2035587
d) 0:00:10,9026256
e) 0:00:06,7966667
f) 0:01:03,8498775
-----------Legenda-----------
a) Task time*
b) Number of steps (for Total time)
c) Time of leg rest activation
d) Time of headrest activation
e) Èas inicializace
f) Total time

-----C25----Test 3------
05. 05. 2020 09:47:44:366 - Begin of the test
05. 05. 2020 09:47:45:560 - Standby mode deactivation
05. 05. 2020 09:47:49:026 - Selection mode activation
05. 05. 2020 09:47:50:052 - Leg rest segment
05. 05. 2020 09:47:54:171 - Return to the Standby mode
05. 05. 2020 09:47:55:155 - Standby mode deactivation
05. 05. 2020 09:47:57:512 - Standby mode deactivation
05. 05. 2020 09:48:02:291 - Standby mode deactivation
05. 05. 2020 09:48:04:564 - Standby mode deactivation
05. 05. 2020 09:48:08:296 - Selection mode activation
05. 05. 2020 09:48:08:339 - Selection mode activation
05. 05. 2020 09:48:09:242 - Leg rest segment
05. 05. 2020 09:48:13:068 - Activation of raise of the leg rest segment
05. 05. 2020 09:48:15:077 - Start raise the leg rest segment
05. 05. 2020 09:48:21:482 - Finish raise the leg rest segment
05. 05. 2020 09:48:23:161 - Both headrest and leg rest segment
05. 05. 2020 09:48:23:980 - Headrest segment
05. 05. 2020 09:48:25:186 - Activation of lower the headrest segment
05. 05. 2020 09:48:25:760 - Finish of lower the headrest segment
05. 05. 2020 09:48:26:973 - Activation of raise of the headrest segment
05. 05. 2020 09:48:28:244 - Start raise the headrest segment
05. 05. 2020 09:48:33:357 - Finish raise the headrest segment
05. 05. 2020 09:48:35:139 - Both headrest and leg rest segment
05. 05. 2020 09:48:35:568 - Both headrest and leg rest segment
05. 05. 2020 09:48:38:114 - Leg rest segment
05. 05. 2020 09:48:39:480 - Activation of lower the leg rest segment
05. 05. 2020 09:48:42:384 - Activation of lower the leg rest segment
05. 05. 2020 09:48:44:140 - Start of lower the leg rest segment
05. 05. 2020 09:48:51:529 - Finish of lower the leg rest segment
05. 05. 2020 09:48:52:152 - Both headrest and leg rest segment
05. 05. 2020 09:48:53:051 - Headrest segment
05. 05. 2020 09:48:54:104 - Activation of lower the headrest segment
05. 05. 2020 09:48:55:342 - Start of lower the headrest segment
05. 05. 2020 09:49:01:602 - Finish of lower the headrest segment
05. 05. 2020 09:49:04:609 - Return to the Standby mode
05. 05. 2020 09:49:05:079 - Test completed
----------------------------------------------------------
a) 0:00:44,8634313
b) 32
c) 0:00:13,7931178
d) 0:00:22,0563517
e) 0:00:04,6604061
f) 0:01:20,7129008
-----------Legenda-----------
a) Task time*
b) Number of steps (for Total time)
c) Time of leg rest activation
d) Time of headrest activation
e) Èas inicializace
f) Total time


-----C26----Test 1------
04. 05. 2021 11:48:12:379 - Begin of the test
04. 05. 2021 11:48:13:565 - Standby mode deactivation
04. 05. 2021 11:48:17:072 - Selection mode activation
04. 05. 2021 11:48:17:659 - Aktivace oboje nahoru
04. 05. 2021 11:48:18:478 - Konec oboje nahoru
04. 05. 2021 11:48:18:905 - Leg rest segment
04. 05. 2021 11:48:20:087 - Leg rest segment
04. 05. 2021 11:48:20:586 - Activation of raise of the leg rest segment
04. 05. 2021 11:48:22:843 - Start raise the leg rest segment
04. 05. 2021 11:48:27:281 - Finish raise the leg rest segment
04. 05. 2021 11:48:29:375 - Both headrest and leg rest segment
04. 05. 2021 11:48:31:413 - Headrest segment
04. 05. 2021 11:48:31:639 - Headrest segment
04. 05. 2021 11:48:33:307 - Activation of raise of the headrest segment
04. 05. 2021 11:48:34:966 - Start raise the headrest segment
04. 05. 2021 11:48:39:309 - Finish raise the headrest segment
04. 05. 2021 11:48:40:909 - Activation of raise of the headrest segment
04. 05. 2021 11:48:43:353 - Both headrest and leg rest segment
04. 05. 2021 11:48:47:228 - Leg rest segment
04. 05. 2021 11:48:48:910 - Activation of raise of the leg rest segment
04. 05. 2021 11:48:49:955 - Finish raise the leg rest segment
04. 05. 2021 11:48:50:405 - Activation of lower the leg rest segment
04. 05. 2021 11:48:51:353 - Finish of lower the leg rest segment
04. 05. 2021 11:48:53:738 - Activation of lower the leg rest segment
04. 05. 2021 11:48:55:186 - Start of lower the leg rest segment
04. 05. 2021 11:49:04:150 - Finish of lower the leg rest segment
04. 05. 2021 11:49:06:112 - Both headrest and leg rest segment
04. 05. 2021 11:49:06:542 - Headrest segment
04. 05. 2021 11:49:07:173 - Headrest segment
04. 05. 2021 11:49:08:951 - Activation of lower the headrest segment
04. 05. 2021 11:49:11:090 - Start of lower the headrest segment
04. 05. 2021 11:49:15:606 - Finish of lower the headrest segment
04. 05. 2021 11:49:19:838 - Return to the Standby mode
04. 05. 2021 11:49:20:707 - Test completed
----------------------------------------------------------
a) -0:00:20,3540396
b) 31
c) 0:00:44,77708
d) 0:00:08,8593953
e) 0:00:04,6928955
f) 0:01:08,3274009
-----------Legenda-----------
a) Task time*
b) Number of steps (for Total time)
c) Time of leg rest activation
d) Time of headrest activation
e) Èas inicializace
f) Total time

-----C26----Test 2------
04. 05. 2021 11:50:49:957 - Begin of the test
04. 05. 2021 11:50:51:439 - Standby mode deactivation
04. 05. 2021 11:50:54:965 - Selection mode activation
04. 05. 2021 11:50:56:729 - Leg rest segment
04. 05. 2021 11:50:57:192 - Leg rest segment
04. 05. 2021 11:50:58:438 - Activation of raise of the leg rest segment
04. 05. 2021 11:51:00:729 - Start raise the leg rest segment
04. 05. 2021 11:51:06:579 - Finish raise the leg rest segment
04. 05. 2021 11:51:08:426 - Both headrest and leg rest segment
04. 05. 2021 11:51:08:817 - Both headrest and leg rest segment
04. 05. 2021 11:51:09:211 - Headrest segment
04. 05. 2021 11:51:09:665 - Headrest segment
04. 05. 2021 11:51:10:788 - Activation of raise of the headrest segment
04. 05. 2021 11:51:11:889 - Start raise the headrest segment
04. 05. 2021 11:51:16:606 - Finish raise the headrest segment
04. 05. 2021 11:51:17:064 - Both headrest and leg rest segment
04. 05. 2021 11:51:18:791 - Leg rest segment
04. 05. 2021 11:51:20:591 - Activation of lower the leg rest segment
04. 05. 2021 11:51:22:855 - Start of lower the leg rest segment
04. 05. 2021 11:51:27:228 - Finish of lower the leg rest segment
04. 05. 2021 11:51:27:657 - Both headrest and leg rest segment
04. 05. 2021 11:51:27:955 - Both headrest and leg rest segment
04. 05. 2021 11:51:28:886 - Headrest segment
04. 05. 2021 11:51:29:213 - Headrest segment
04. 05. 2021 11:51:30:130 - Activation of lower the headrest segment
04. 05. 2021 11:51:31:285 - Start of lower the headrest segment
04. 05. 2021 11:51:36:655 - Finish of lower the headrest segment
04. 05. 2021 11:51:39:656 - Return to the Standby mode
04. 05. 2021 11:51:40:314 - Test completed
----------------------------------------------------------
a) 0:00:30,0475551
b) 26
c) 0:00:10,2228036
d) 0:00:10,0868202
e) 0:00:05,008117
f) 0:00:50,3571789
-----------Legenda-----------
a) Task time*
b) Number of steps (for Total time)
c) Time of leg rest activation
d) Time of headrest activation
e) Èas inicializace
f) Total time

-----C26----Test 3------
04. 05. 2021 11:51:56:541 - Begin of the test
04. 05. 2021 11:51:57:592 - Standby mode deactivation
04. 05. 2021 11:52:02:697 - Selection mode activation
04. 05. 2021 11:52:03:477 - Aktivace oboje nahoru
04. 05. 2021 11:52:06:689 - Leg rest segment
04. 05. 2021 11:52:08:126 - Leg rest segment
04. 05. 2021 11:52:08:575 - Leg rest segment
04. 05. 2021 11:52:09:115 - Leg rest segment
04. 05. 2021 11:52:10:116 - Activation of raise of the leg rest segment
04. 05. 2021 11:52:12:074 - Start raise the leg rest segment
04. 05. 2021 11:52:17:852 - Finish raise the leg rest segment
04. 05. 2021 11:52:19:014 - Both headrest and leg rest segment
04. 05. 2021 11:52:19:882 - Headrest segment
04. 05. 2021 11:52:21:355 - Activation of raise of the headrest segment
04. 05. 2021 11:52:22:712 - Start raise the headrest segment
04. 05. 2021 11:52:27:354 - Finish raise the headrest segment
04. 05. 2021 11:52:29:061 - Both headrest and leg rest segment
04. 05. 2021 11:52:30:177 - Leg rest segment
04. 05. 2021 11:52:30:698 - Leg rest segment
04. 05. 2021 11:52:31:447 - Activation of lower the leg rest segment
04. 05. 2021 11:52:34:676 - Activation of lower the leg rest segment
04. 05. 2021 11:52:37:213 - Start of lower the leg rest segment
04. 05. 2021 11:52:42:415 - Finish of lower the leg rest segment
04. 05. 2021 11:52:43:527 - Both headrest and leg rest segment
04. 05. 2021 11:52:44:753 - Headrest segment
04. 05. 2021 11:52:46:376 - Activation of lower the headrest segment
04. 05. 2021 11:52:47:533 - Start of lower the headrest segment
04. 05. 2021 11:52:53:407 - Finish of lower the headrest segment
04. 05. 2021 11:52:56:422 - Return to the Standby mode
04. 05. 2021 11:52:57:251 - Test completed
----------------------------------------------------------
a) 0:00:39,2139908
b) 27
c) 0:00:10,9796996
d) 0:00:10,5160784
e) 0:00:06,155621
f) 0:01:00,7097688
-----------Legenda-----------
a) Task time*
b) Number of steps (for Total time)
c) Time of leg rest activation
d) Time of headrest activation
e) Èas inicializace
f) Total time
