# Supplementary material for: Eye-tracking control of an adjustable electric bed: construction and validation by immobile patients with multiple sclerosis
Source: J Neuroeng Rehabil. 2023 Jun 9;20:75. doi: 10.1186/s12984-023-01193-w (PMC10251586; doi:10.1186/s12984-023-01193-w)
Supplement: Supplementary file 4 — Additional file 4. All measured and evaluated experiment data. Complete dataset for patient and control group. [file 12984_2023_1193_MOESM4_ESM.xlsx]

## Sheet: List1
								Questionnaire data								Parameters extracted from logs																		Parameters derived for use in the manuscript
ID	Group	Sex	Age	EDSS	Calibration	Training	Glasses/Contact lenses	Confidence in control	Inicialization	Bed position information	Position selection	Clarity of control	Alternative interface	Pain	Watching full-length film	Number of steps Task 1 [-]	Number of steps Task 2 [-]	Number of steps Task 3 [-]	Total time of Task 1 [s]	Total time of Task 2 [s]	Total time of Task 3 [s]	Inicialization time of Task 1 [s]	Inicialization time of Task 2 [s]	Inicialization time of Task 3 [s]	Positioning time of legs rest Test 1 [s]	Positioning time of legs rest Test 2 [s]	Positioning time of legs rest Test 3 [s]	Positioning time of headrest Test 1 [s]	Positioning time of headrest Test 2 [s]	Positioning time of headrest Test 2 [s]	Time to first positioning Test 1 [s]	Time to first positioning Test 2 [s]	Time to first positioning Test 3 [s]	Task time* of Test 1 [s]	Task time* of Test 2 [s]	Task time* of Test 3 [s]	Trend of Task time* [s/test]	Trend of time to the first positioning [s/test]	Efficiency of Test 1 [%]	Efficiency of Test 2 [%]	Efficiency of Test 3 [%]	Efficiency of Test 1-3 [%]	Trend of Efficiency [%]	ITR [bits/s]
P1	MS	M	67	9	Yes	Yes	No	Yes	easy	easy	very easy	very clear	don't know	0	without problems	27	24	29	61.702	49.5026	70.863	3.5103	6.67944	6.66632	8.15179	7.0447	7.47274	8.31367	4.82796	4.88629	8.241	12.946	11.416	45.2362	37.6299	58.5044	6.63408	1.58751	77.7778	87.5	72.4138	78.75	-2.68199	1.22233
P2	MS	M	73	8.5	Yes	Yes	Yes	Yes	easy	easy	easy	clear	don't know	0	without problems	36	47	27	106.053	90.162	66.408	8.80799	12.1436	8.33665	9.65413	10.147	7.85102	9.02582	18.3655	7.75688	27.933	25.652	13.002	87.373	58.9126	50.8001	-18.2865	-7.46567	58.3333	44.6808	77.7778	57.2727	9.72222	0.845838
P3	MS	F	67	7.5	Yes	Yes	No	rather Yes	very easy	easy	very easy	very clear	rather Yes	0	breaks	42	29	23	69.974	74.102	54.5903	6.17454	7.28171	8.96181	6.39075	6.64036	7.9933	5.2558	4.838	6.03718	11.855	14.782	14.401	58.3271	62.6236	40.5598	-8.88365	1.27314	50	72.4138	91.3043	67.0213	20.6522	1.05292
P4	MS	M	57	7.5	Yes	Yes	No	rather Yes	easy	very easy	easy	clear	rather Yes	0	breaks	33	34	24	81.511	77.407	67.967	7.11665	7.35525	5.9808	11.4374	10.7419	9.81242	8.25375	8.43817	8.67346	13.119	13.458	11.212	61.82	58.2271	49.4809	-6.16956	-0.95343	63.6364	61.7647	87.5	69.2308	11.9318	0.997861
P5	MS	F	54	9	Yes	Yes	No	rather Yes	ordinary	ordinary	ordinary	ordinary	rather Yes	1	breaks	41	28	34	210.976	134.99	145.273	5.57574	3.42697	4.06793	8.55513	11.6341	33.1951	12.4573	5.93755	14.0518	36.348	9.479	12.668	187.389	117.419	98.026	-44.6815	-11.8399	51.2195	75	61.7647	61.165	5.2726	0.395723
P6	MS	F	70	7	Yes	Yes	Yes	rather Yes	easy	easy	easy	clear	rather Yes	0	without problems	35	26	24	79.548	67.214	48.6232	8.55588	8.43186	6.33886	12.7493	15.9116	9.54694	17.1321	9.84213	7.53864	15.212	14.155	10.51	49.6664	41.4605	31.5377	-9.06439	-2.35101	60	80.7692	87.5	74.1176	13.75	1.4371
P7	MS	M	63	9	Yes	Yes	No	Yes	very easy	easy	very easy	clear	rather Yes	0	without problems	32	34	34	66.119	76.367	66.204	3.33657	5.53817	4.40361	13.1374	17.6535	14.5011	10.4878	10.1721	9.01303	8.682	19.694	13.903	42.4934	48.5412	42.6894	0.09799	2.61052	65.625	61.7647	61.7647	63	-1.93015	1.30186
P8	MS	F	64	9	Yes	Yes	No	rather Yes	easy	ordinary	easy	very clear	rather No	0	without problems	31	31	28	81.559	86.006	94.23	5.47741	5.3238	7.73042	13.6189	10.5955	12.511	6.12728	7.9663	8.43836	12.854	12.378	12.072	61.813	67.444	73.281	5.734	-0.391	67.7419	67.7419	75	70	3.62903	0.821089
P9	MS	M	64	9	Yes	Yes	No	rather Yes	easy	ordinary	easy	very clear	No	0	without problems	29	28	27	114.216	83.808	85.111	3.98079	3.39735	3.64612	17.9455	9.96042	12.5983	8.61296	5.82507	32.3811	44.294	12.916	12.724	87.657	68.022	40.1316	-23.7627	-15.7848	72.4138	75	77.7778	75	2.68199	0.851843
P10	MS	F	65	9.5	Yes	Yes	No	Yes	very easy	easy	easy	clear	rather No	1	without problems	38	40	30	79.887	89.71	79.181	3.87124	5.08459	6.23642	11.929	13.6967	9.12521	10.5015	15.0411	9.61377	13.807	17.275	13.863	57.4561	60.972	60.442	1.49293	0.028094	55.2632	52.5	70	58.3333	7.36842	0.940554
P11	MS	F	43	9	No	No	Yes/No						Yes	0	without problems
P12	MS	F	47	9	Yes	Yes	No	Yes	easy	easy	very easy	very clear	rather Yes	0	without problems	25	23	27	63.318	51.3997	54.1668	5.82799	6.96262	5.3822	11.2653	8.08044	6.45228	4.29531	5.35309	18.7715	12.065	12.392	11.4	47.7576	37.9662	28.943	-9.40728	-0.33239	84	91.3043	77.7778	84	-3.11111	1.55382
P13	MS	M	63	9	Yes	Yes	No	Yes	very easy	very easy	very easy	very clear	No	0	without problems	29	26	24	96.055	66.608	49.6638	3.4551	2.97742	4.32842	10.2246	11.6829	6.15398	8.90291	10.4328	6.48006	38.513	17.085	10.683	76.927	44.492	27.5804	-24.6733	-13.9148	72.4138	80.7692	87.5	79.7468	7.5431	1.15211
P14	MS	F	60	8	Yes	Yes	No	rather Yes	easy	easy	easy	very clear	don't know	1	without problems	28	30	25	55.6355	62.192	66.295	3.13733	3.40131	7.44528	6.81851	11.1889	11.8806	3.81935	7.75989	9.63409	11.636	12.525	12.874	44.9976	43.2428	44.7803	-0.10866	0.618973	75	70	84	75.9036	4.5	1.3097
P15	MS	M	42	9	Yes	Yes	No	Yes	very easy	very easy	easy	very clear	don't know	0	without problems	26	36	22	75.678	117.408	54.0845	5.75253	7.02577	5.35642	8.96078	10.6877	8.58837	11.8216	6.93126	5.96383	11.475	23.882	11.088	54.8959	99.789	39.5323	-7.68182	-0.19306	80.7692	58.3333	95.4545	75	7.34266	0.859467
P16	MS	M	68	9	Yes	Yes	No	rather Yes	easy	easy	very easy	clear	No	0	without problems	25	35	25	68.766	89.976	77.144	3.26237	4.54392	4.42728	9.37173	8.50984	6.82604	9.37595	8.02309	8.75948	9.112	11.997	11.538	50.0183	69.713	49.4665	-0.27587	1.21295	84	60	84	74.1176	0	1.00001
P17	MS	F	58	9	Yes	Yes	No	rather Yes	easy	easy	easy	very clear	No	0	without problems	34	30	36	73.43	60.021	76.495	4.04063	5.33135	8.89455	5.9202	3.47738	4.73278	6.59404	5.3257	4.34962	12.857	14.719	14.663	60.916	51.2175	67.4	3.242	0.902957	61.7647	70	58.3333	63	-1.71569	0.936734
C1	CONTROL	F	20		Yes	Yes	Yes	rather Yes	very easy	very easy	very easy	very clear	rather No	0	without problems	26	22	23	62.552	54.9044	57.5274	5.07408	4.75177	6.28836	10.1146	8.23912	6.68845	4.99779	5.99861	6.83258	10.136	9.673	10.353	47.4397	40.6666	44.0063	-1.71667	0.108639	80.7692	95.4545	91.3043	88.7324	5.26756	1.31996
C2	CONTROL	F	20		Yes	Yes	No	Yes	very easy	very easy	very easy	very clear	No	0	without problems	23	22	21	54.9114	48.8868	41.62	7.85104	4.59563	5.83115	9.63992	10.9336	8.77467	9.50682	9.19224	8.98456	13.88	8.933	8.302	35.7647	28.761	23.8608	-5.95194	-2.78894	91.3043	95.4545	100	95.4545	4.34783	2.11951
C3	CONTROL	F	20		Yes	Yes	No	Yes	very easy	very easy	very easy	very clear	No	0	without problems	28	23	23	64.735	49.1501	52.1081	8.45734	5.51391	5.32526	11.5893	11.5725	11.4331	24.1668	10.4372	6.00016	13.083	9.223	9.447	28.9785	27.1404	34.6749	2.8482	-1.81804	75	91.3043	91.3043	85.1351	8.15217	2.05111
C4	CONTROL	F	19		Yes	Yes	No	Yes	very easy	very easy	very easy	very clear	rather No	0	without problems	22	22	24	60.375	55.2384	57.5034	5.94018	5.82854	4.64009	11.6242	10.7598	11.6093	9.76791	9.24863	9.68525	10.429	9.691	9.083	38.9829	35.2299	36.2089	-1.38702	-0.67304	95.4545	95.4545	87.5	92.6471	-3.97727	1.62383
C5	CONTROL	F	50		Yes	Yes	No	Yes	very easy	very easy	very easy	very clear	don't know	0	without problems	29	26	28	60.623	60.037	53.3982	5.16746	5.31179	5.06385	13.3907	13.0371	10.1998	9.20501	9.32554	9.47084	10.545	9.453	9.16	32.9154	37.6749	33.7275	0.40604	-0.69281	72.4138	80.7692	75	75.9036	1.2931	1.73631
C6	CONTROL	M	57		Yes	Yes	No	Yes	very easy	very easy	difficult	very clear	No	0	without problems	24	22	23	79.8	67.263	50.1328	6.17225	6.42994	4.70698	9.75718	7.48968	10.4838	5.93203	6.5118	7.76088	10.724	11.266	9.5	64.111	53.2617	31.8881	-16.1114	-0.61213	87.5	95.4545	91.3043	91.3043	1.90217	1.14985
C7	CONTROL	F	49		Yes	Yes	No	Yes	very easy	very easy	very easy	very clear	No	0	without problems	30	22	23	62.111	51.4293	57.0944	7.04699	5.09449	5.57033	6.88913	7.05793	6.81408	17.8371	5.71199	5.96194	12.047	14.283	11.026	37.3852	38.6594	44.3184	3.46662	-0.51033	70	95.4545	91.3043	84	10.6522	1.46885
C8	CONTROL	M	65		Yes	Yes	Yes	Yes	very easy	very easy	very easy	very clear	No	0	without problems	25	28	25	63.462	61.655	65.821	6.73715	5.28342	7.04904	10.0847	9.09152	8.64306	6.54489	5.78526	7.83927	13.563	21.099	15.141	46.8328	46.7783	49.3391	1.25314	0.788947	84	75	84	80.7692	0	1.2071
C9	CONTROL	M	34		Yes	Yes	No	Yes	very easy	very easy	very easy	very clear	rather No	0	without problems	21	24	22	51.7513	73.07	52.2459	5.7391	4.94939	4.70346	9.5669	11.7257	10.5854	8.02813	8.8679	7.6182	10.409	14.341	9.332	34.1562	52.4763	34.0423	-0.05698	-0.53832	100	87.5	95.4545	94.0299	-2.27273	1.46447
C10	CONTROL	F	49		Yes	Yes	Yes	Yes	very easy	very easy	very easy	very clear	don't know	1	without problems	24	24	26	71.952	80.783	77.431	5.18145	6.29746	4.67746	18.1299	20.886	22.4272	15.9379	17.1426	15.6891	12.263	11.126	14.491	37.8839	42.7541	39.3148	0.715453	1.114	87.5	87.5	80.7692	85.1351	-3.36538	1.47466
C11	CONTROL	F	48		Yes	Yes	No	Yes	very easy	very easy	very easy	very clear	don't know	0	without problems	24	24	22	57.1105	50.5668	49.6126	6.55955	4.36752	4.40597	10.6905	9.40193	8.79223	10.0993	8.1904	8.82923	11.36	9.764	9.332	36.3207	32.9745	31.9912	-2.16476	-1.01379	87.5	87.5	95.4545	90	3.97727	1.79817
C12	CONTROL	M	66		Yes	Yes	Yes	Yes	easy	easy	easy	very clear	No	0	without problems	40	30	24	89.504	70.255	55.1664	4.43646	6.27873	4.87639	14.0733	8.81175	7.37478	27.3063	9.86906	9.99813	9.078	10.441	9.595	47.1722	51.574	37.7935	-4.68936	0.258463	52.5	70	87.5	67.0213	17.5	1.2714
C13	CONTROL	M	50		Yes	Yes	No	Yes	very easy	very easy	very easy	very clear	No	0	without problems	27	29	26	77.863	72.359	58.1592	9.20975	4.81766	5.8483	15.7675	13.4279	7.25763	10.4495	9.18054	7.79997	14.145	15.552	14.415	51.6464	49.7504	41.8076	-4.91942	0.135274	77.7778	72.4138	80.7692	76.8293	1.49573	1.20468
C14	CONTROL	F	34		Yes	Yes	Yes	Yes	very easy	very easy	very easy	very clear	No	0	without problems	25	25	24	58.9012	56.0626	50.0785	7.15099	5.3407	6.07599	12.7229	11.0387	8.58025	10.6649	10.4768	8.49645	11.699	11.676	11.246	35.5135	34.5472	33.0018	-1.25582	-0.2265	84	84	87.5	85.1351	1.75	1.7614
C15	CONTROL	F	24		Yes	Yes		Yes	very easy	very easy	very easy	very clear	don't know	0	without problems	23	25	23	60.51	67.006	52.7966	8.48717	6.15046	5.12373	10.8334	12.6358	12.2929	11.0785	9.9032	11.0508	15.065	10.359	10.093	38.5977	44.4665	29.453	-4.57235	-2.48622	91.3043	84	91.3043	88.7324	0	1.5885
C16	CONTROL	F	56		Yes	Yes	No	rather Yes	very easy	very easy	easy	very clear	No	0	without problems	23	23	22	67.024	58.4391	53.8632	5.41332	6.75333	5.20342	10.393	8.9525	8.48771	8.39864	10.7268	8.82943	11.035	11.488	10.094	48.2323	38.7598	36.5461	-5.8431	-0.47045	91.3043	91.3043	95.4545	92.6471	2.0751	1.4254
C17	CONTROL	F	38		Yes	Yes	No	rather Yes	very easy	very easy	very easy	very clear	No	0	without problems	24	24	24	54.1254	51.8557	50.2484	4.74725	5.01806	4.25352	8.97727	19.4797	9.41658	9.79981	10.9169	10.135	13.964	8.377	8.838	35.3484	21.459	30.6968	-2.32578	-2.56336	87.5	87.5	87.5	87.5	0	2.14574
C18	CONTROL	F	22		Yes	Yes	No	Yes	very easy	easy	very easy	very clear	rather No	0	without problems	23	24	24	52.5113	41.9592	54.647	5.09292	4.41108	6.58035	11.5243	9.19251	10.1762	8.53938	8.12475	8.9819	10.895	8.49	9.376	32.4477	24.642	35.4889	1.52064	-0.75929	91.3043	87.5	87.5	88.7324	-1.90217	2.00318
C19	CONTROL	F	29		Yes	Yes	Yes	rather Yes	very easy	very easy	easy	clear	rather No	0	without problems	24	22	36	59.5913	48.6542	79.103	5.59222	6.58969	4.60779	6.47319	6.80771	7.42761	6.53293	4.6013	5.52155	18.654	11.326	14.127	46.5852	37.2452	66.154	9.78439	-2.26372	87.5	95.4545	58.3333	76.8293	-14.5833	1.14363
C20	CONTROL	M	35		Yes	Yes	No	Yes	very easy	very easy	very easy	very clear	rather No	0	without problems	22	22	21	49.4313	68.847	46.2565	5.6959	6.92797	4.09861	5.0512	5.39544	4.76108	4.51774	4.12383	4.35897	10.617	20.291	11.443	39.8623	59.3281	37.1365	-1.36294	0.412857	95.4545	95.4545	100	96.9231	2.27273	1.27365
C21	CONTROL	M	45		Yes	Yes	Yes	rather Yes	very easy	ordinary	very easy	clear	rather No	0	without problems	22	28	24	51.3194	70.487	49.8242	4.64036	4.80396	5.22215	9.37244	38.7037	9.30826	10.5575	10.6726	16.0283	9.579	10.644	8.74	31.3895	21.1107	24.4877	-3.45088	-0.4196	95.4545	75	87.5	85.1351	-3.97727	2.51695
C22	CONTROL	M	72		Yes	Yes	Yes	Yes	easy	easy	easy	clear	No	0	without problems	26	22	22	89.384	70.392	74.079	5.97347	5.58054	7.48753	15.4644	12.4389	10.5683	9.94279	9.13362	10.9454	21.056	14.372	13.029	63.976	48.8196	52.565	-5.70551	-4.01397	80.7692	95.4545	95.4545	90	7.34266	1.02574
C23	CONTROL	M	56		Yes	Yes	Yes	Yes	very easy	very easy	ordinary	very clear	No	0	without problems	27	25	27	74.903	113.184	79.792	7.08881	6.12361	6.57728	16.9796	17.8731	10.0614	10.7344	3.124	2.91055	15.978	15.417	10.813	47.189	92.187	60.721	6.76598	-2.58227	77.7778	84	77.7778	79.7468	0	0.831987
C24	CONTROL	M	41		Yes	Yes	No	rather Yes	very easy	easy		ordinary	No	0	without problems	23	22	24	58.182	58.808	62.792	9.05303	6.24238	5.50481	8.924	10.6048	11.7171	7.29287	9.07678	9.68404	12.914	9.543	19.616	41.9651	39.1264	41.3909	-0.28707	3.35089	91.3043	95.4545	87.5	91.3043	-1.90217	1.43956
C25	CONTROL	M	52		Yes	Yes	No	rather Yes	easy	ordinary	ordinary	clear	don't know	0	without problems	21	22	32	66.004	63.85	80.713	7.68481	6.79667	4.66041	13.7585	7.20356	13.7931	12.736	10.9026	22.0564	14.686	16.362	30.711	39.51	45.7437	44.8634	2.67669	8.0128	100	95.4545	65.625	84	-17.1875	1.34308
C26	CONTROL	F	59		Yes	Yes	No		very easy	easy	very easy	very clear	No	0	without problems	31	26	27	68.327	50.3572	60.71	4.6929	5.00812	6.15562	13.402	10.2228	10.9797	8.8594	10.0868	10.5161	10.464	10.772	15.533	46.066	30.0476	39.214	-3.4	2.53436	67.7419	80.7692	77.7778	75	5.01792	1.54347
